# Supplementary material for: The Cu(II) Reductase RclA Protects Escherichia coli against the Combination of Hypochlorous Acid and Intracellular Copper
Source: mBio. 2020 Sep 29;11(5):e01905-20. doi: 10.1128/mBio.01905-20 (PMC7527725; doi:10.1128/mBio.01905-20)
Supplement: DATA SET S2 [file mBio.01905-20-sd002.xlsx]

## Sheet: Total
locus_tag:product	locus_tag	0" RPKM	15" RPKM	30" RPKM	15" log2FoldChange	15" lfcSE	15" pvalue	15" padj	30" log2FoldChange	30" lfcSE	30" pvalue	30" padj	gene_name	annotation
ECOLIN_00010:aspartate kinase	ECOLIN_00010	5198.16	3890.08	4876.8	-0.414161	0.145338	0.00437697	0.0075302	-0.0912628	0.145249	0.529794	0.617616	thrA	ID=gene0;Name=thrA;gbkey=Gene;gene=thrA;gene_biotype=protein_coding;locus_tag=ECOLIN_00010;ID=cds0;Parent=gene0;Dbxref=NCBI_GP:AID77061.1;Name=AID77061.1;Note=multifunctional homotetrameric enzyme that catalyzes the phosphorylation of aspartate to form aspartyl-4-phosphate as well as conversion of aspartate semialdehyde to homoserine%3B functions in a number of amino acid biosynthetic pathways;gb…
ECOLIN_00015:serine kinase	ECOLIN_00015	1826.33	724.632	1597.96	-1.32078	0.14597	1.4525e-19	8.66898e-19	-0.190891	0.144452	0.186342	0.266928	ECOLIN_00015	ID=gene1;Name=ECOLIN_00015;gbkey=Gene;gene_biotype=protein_coding;locus_tag=ECOLIN_00015;ID=cds1;Parent=gene1;Dbxref=NCBI_GP:AID77062.1;Name=AID77062.1;Note=catalyzes the formation of O-phospho-L-homoserine from L-homoserine in threonine biosynthesis from asparate;gbkey=CDS;product=serine kinase;protein_id=AID77062.1;transl_table=11
ECOLIN_00020:threonine synthase	ECOLIN_00020	4261.58	1473.07	3724.48	-1.51694	0.145655	2.1254e-25	1.6854e-24	-0.192363	0.144822	0.184089	0.264	ECOLIN_00020	ID=gene2;Name=ECOLIN_00020;gbkey=Gene;gene_biotype=protein_coding;locus_tag=ECOLIN_00020;ID=cds2;Parent=gene2;Dbxref=NCBI_GP:AID77063.1;Name=AID77063.1;gbkey=CDS;product=threonine synthase;protein_id=AID77063.1;transl_table=11
ECOLIN_00025:hypothetical protein	ECOLIN_00025	120.225	143.77	106.236	0.247748	0.163044	0.128633	0.168839	-0.173837	0.168069	0.300985	0.395063	ECOLIN_00025	ID=gene3;Name=ECOLIN_00025;gbkey=Gene;gene_biotype=protein_coding;locus_tag=ECOLIN_00025;ID=cds3;Parent=gene3;Dbxref=NCBI_GP:AID77064.1;Name=AID77064.1;gbkey=CDS;product=hypothetical protein;protein_id=AID77064.1;transl_table=11
ECOLIN_00030:hypothetical protein	ECOLIN_00030	650.386	920.973	577.537	0.493894	0.186363	0.00804499	0.0132537	-0.168101	0.187499	0.369963	0.466462	ECOLIN_00030	ID=gene4;Name=ECOLIN_00030;gbkey=Gene;gene_biotype=protein_coding;locus_tag=ECOLIN_00030;ID=cds4;Parent=gene4;Dbxref=NCBI_GP:AID77065.1;Name=AID77065.1;gbkey=CDS;product=hypothetical protein;protein_id=AID77065.1;transl_table=11
ECOLIN_00035:sodium:alanine symporter	ECOLIN_00035	455.212	406.84	288.327	-0.161298	0.15293	0.291554	0.348045	-0.653869	0.155204	2.52043e-05	8.64843e-05	ECOLIN_00035	ID=gene5;Name=ECOLIN_00035;gbkey=Gene;gene_biotype=protein_coding;locus_tag=ECOLIN_00035;ID=cds5;Parent=gene5;Dbxref=NCBI_GP:AID77066.1;Name=AID77066.1;gbkey=CDS;product=sodium:alanine symporter;protein_id=AID77066.1;transl_table=11
ECOLIN_00040:transaldolase	ECOLIN_00040	9899.39	9270.02	10192.7	-0.093305	0.170766	0.584797	0.638053	0.041543	0.170756	0.807782	0.855987	ECOLIN_00040	ID=gene6;Name=ECOLIN_00040;gbkey=Gene;gene_biotype=protein_coding;locus_tag=ECOLIN_00040;ID=cds6;Parent=gene6;Dbxref=NCBI_GP:AID77067.1;Name=AID77067.1;gbkey=CDS;product=transaldolase;protein_id=AID77067.1;transl_table=11
ECOLIN_00045:molybdenum cofactor biosynthesis protein MogA	ECOLIN_00045	516.21	464.059	458.004	-0.155589	0.139397	0.264353	0.320343	-0.170701	0.139655	0.221592	0.308442	mogA	ID=gene7;Name=mogA;gbkey=Gene;gene=mogA;gene_biotype=protein_coding;locus_tag=ECOLIN_00045;ID=cds7;Parent=gene7;Dbxref=NCBI_GP:AID77068.1;Name=AID77068.1;Note=forms a trimer%3B related to eukaryotic protein gephyrin%3B functions during molybdenum cofactor biosynthesis;gbkey=CDS;gene=mogA;product=molybdenum cofactor biosynthesis protein MogA;protein_id=AID77068.1;transl_table=11
ECOLIN_00050:hypothetical protein	ECOLIN_00050	307.757	245.824	235.721	-0.324956	0.168781	0.0541907	0.0767843	-0.378469	0.169379	0.0254535	0.0481929	ECOLIN_00050	ID=gene8;Name=ECOLIN_00050;gbkey=Gene;gene_biotype=protein_coding;locus_tag=ECOLIN_00050;ID=cds8;Parent=gene8;Dbxref=NCBI_GP:AID77069.1;Name=AID77069.1;gbkey=CDS;product=hypothetical protein;protein_id=AID77069.1;transl_table=11
ECOLIN_00055:hypothetical protein	ECOLIN_00055	32.5932	51.9646	48.1593	0.655557	0.265356	0.0134931	0.0214269	0.554119	0.26774	0.0384882	0.0690843	ECOLIN_00055	ID=gene9;Name=ECOLIN_00055;gbkey=Gene;gene_biotype=protein_coding;locus_tag=ECOLIN_00055;ID=cds9;Parent=gene9;Dbxref=NCBI_GP:AID77070.1;Name=AID77070.1;gbkey=CDS;product=hypothetical protein;protein_id=AID77070.1;transl_table=11
ECOLIN_00060:hypothetical protein	ECOLIN_00060	40.1137	62.2336	39.3363	0.592299	0.286119	0.0384414	0.0561324	-0.0406681	0.295368	0.890488	0.920671	ECOLIN_00060	ID=gene10;Name=ECOLIN_00060;gbkey=Gene;gene_biotype=protein_coding;locus_tag=ECOLIN_00060;ID=cds10;Parent=gene10;Dbxref=NCBI_GP:AID77071.1;Name=AID77071.1;gbkey=CDS;product=hypothetical protein;protein_id=AID77071.1;transl_table=11
ECOLIN_00065:molecular chaperone DnaK	ECOLIN_00065	8887.97	37157.1	76819.8	2.0253	0.191458	3.75747e-26	3.13985e-25	3.05406	0.191438	2.70306e-57	3.12549e-55	dnaK	ID=gene11;Name=dnaK;gbkey=Gene;gene=dnaK;gene_biotype=protein_coding;locus_tag=ECOLIN_00065;ID=cds11;Parent=gene11;Dbxref=NCBI_GP:AID77072.1;Name=AID77072.1;Note=heat shock protein 70%3B assists in folding of nascent polypeptide chains%3B refolding of misfolded proteins%3B utilizes ATPase activity to help fold%3B co-chaperones are DnaJ and GrpE%3B multiple copies in some bacteria;gbkey=CDS;gene=d…
ECOLIN_00070:molecular chaperone DnaJ	ECOLIN_00070	1483.06	3144.93	5881.73	1.0634	0.195502	5.34816e-08	1.56051e-07	1.94939	0.195292	1.82871e-23	4.66275e-22	ECOLIN_00070	ID=gene12;Name=ECOLIN_00070;gbkey=Gene;gene_biotype=protein_coding;locus_tag=ECOLIN_00070;ID=cds12;Parent=gene12;Dbxref=NCBI_GP:AID77073.1;Name=AID77073.1;Note=chaperone Hsp40%3B co-chaperone with DnaK%3B Participates actively in the response to hyperosmotic and heat shock by preventing the aggregation of stress-denatured proteins and by disaggregating proteins%2C also in an autonomous%2C dnaK-in…
ECOLIN_00075:protein hokC	ECOLIN_00075	1582.72	2337.2	3759.6	0.550312	0.202925	0.00668995	0.0111507	1.22217	0.202711	1.64859e-09	1.00945e-08	ECOLIN_00075	ID=gene13;Name=ECOLIN_00075;gbkey=Gene;gene_biotype=protein_coding;locus_tag=ECOLIN_00075;ID=cds13;Parent=gene13;Dbxref=NCBI_GP:AID77074.1;Name=AID77074.1;gbkey=CDS;product=protein hokC;protein_id=AID77074.1;transl_table=11
ECOLIN_00080:hypothetical protein	ECOLIN_00080	9.34027	22.3049	28.1389	1.13877	0.397889	0.00420923	0.0072592	1.45622	0.393409	0.000214304	0.000636891	ECOLIN_00080	ID=gene14;Name=ECOLIN_00080;gbkey=Gene;gene_biotype=protein_coding;locus_tag=ECOLIN_00080;ID=cds14;Parent=gene14;Dbxref=NCBI_GP:AID77075.1;Name=AID77075.1;gbkey=CDS;product=hypothetical protein;protein_id=AID77075.1;transl_table=11
ECOLIN_00085:arylsulfatase	ECOLIN_00085	60.369	115.373	130.489	0.907594	0.247947	0.000251785	0.000517946	1.08361	0.247179	1.16573e-05	4.21465e-05	ECOLIN_00085	ID=gene15;Name=ECOLIN_00085;gbkey=Gene;gene_biotype=protein_coding;locus_tag=ECOLIN_00085;ID=cds15;Parent=gene15;Dbxref=NCBI_GP:AID77076.1;Name=AID77076.1;gbkey=CDS;product=arylsulfatase;protein_id=AID77076.1;transl_table=11
ECOLIN_00090:hypothetical protein	ECOLIN_00090	86.9065	125.768	130.288	0.522405	0.244248	0.0324498	0.0480466	0.574939	0.244302	0.0186028	0.0365296	ECOLIN_00090	ID=gene16;Name=ECOLIN_00090;gbkey=Gene;gene_biotype=protein_coding;locus_tag=ECOLIN_00090;ID=cds16;Parent=gene16;Dbxref=NCBI_GP:AID77077.1;Name=AID77077.1;gbkey=CDS;product=hypothetical protein;protein_id=AID77077.1;transl_table=11
ECOLIN_00095:pH-dependent sodium/proton antiporter	ECOLIN_00095	926.234	952.658	1168.2	0.0395867	0.172471	0.818459	0.848318	0.328868	0.172203	0.0561626	0.0956303	nhaA	ID=gene17;Name=nhaA;gbkey=Gene;gene=nhaA;gene_biotype=protein_coding;locus_tag=ECOLIN_00095;ID=cds17;Parent=gene17;Dbxref=NCBI_GP:AID77078.1;Name=AID77078.1;Note=exports sodium by using the electrochemical proton gradient to allow protons into the cell%3B functions in adaptation to high salinity and alkaline pH%3B activity increases at higher pH%3B downregulated at acidic pH;gbkey=CDS;gene=nhaA;p…
ECOLIN_00100:transcriptional regulator	ECOLIN_00100	604.173	420.385	445.554	-0.521421	0.130507	6.4598e-05	0.000141179	-0.435748	0.130411	0.000833761	0.00222396	nhaR	ID=gene18;Name=nhaR;gbkey=Gene;gene=nhaR;gene_biotype=protein_coding;locus_tag=ECOLIN_00100;ID=cds18;Parent=gene18;Dbxref=NCBI_GP:AID77079.1;Name=AID77079.1;Note=Na+/H+ antiporter regulatory protein%3B activates the genes nhaA and osmC;gbkey=CDS;gene=nhaR;product=transcriptional regulator;protein_id=AID77079.1;transl_table=11
ECOLIN_00105:30S ribosomal protein S20	ECOLIN_00105	30439.1	5280.44	12863.1	-2.48141	0.190013	5.63514e-39	9.15618e-38	-1.22032	0.189848	1.29364e-10	8.99576e-10	rpsT	ID=gene19;Name=rpsT;gbkey=Gene;gene=rpsT;gene_biotype=protein_coding;locus_tag=ECOLIN_00105;ID=cds19;Parent=gene19;Dbxref=NCBI_GP:AID77080.1;Name=AID77080.1;Note=binds directly to the 16S rRNA and is involved in post-translational inhibition of arginine and ornithine decarboxylase;gbkey=CDS;gene=rpsT;product=30S ribosomal protein S20;protein_id=AID77080.1;transl_table=11
ECOLIN_00110:hypothetical protein	ECOLIN_00110	3607.24	2059.75	2385.2	-0.805533	0.0939564	1.00415e-17	5.40911e-17	-0.59379	0.093796	2.44126e-10	1.64026e-09	ECOLIN_00110	ID=gene20;Name=ECOLIN_00110;gbkey=Gene;gene_biotype=protein_coding;locus_tag=ECOLIN_00110;ID=cds20;Parent=gene20;Dbxref=NCBI_GP:AID77081.1;Name=AID77081.1;gbkey=CDS;product=hypothetical protein;protein_id=AID77081.1;transl_table=11
ECOLIN_00115:isoleucine--tRNA ligase	ECOLIN_00115	14323.6	7261.07	11245.9	-0.971631	0.133393	3.24147e-13	1.34529e-12	-0.345893	0.13329	0.00945801	0.0199598	ileS	ID=gene21;Name=ileS;gbkey=Gene;gene=ileS;gene_biotype=protein_coding;locus_tag=ECOLIN_00115;ID=cds21;Parent=gene21;Dbxref=NCBI_GP:AID77082.1;Name=AID77082.1;Note=IleRS%3B catalyzes the formation of isoleucyl-tRNA(Ile) from isoleucine and tRNA(Ile)%3B since isoleucine and other amino acids such as valine are similar%2C there are additional editing function in this enzyme%3B one is involved in hydr…
ECOLIN_00120:lipoprotein signal peptidase	ECOLIN_00120	1855.77	740.271	1248.2	-1.3039	0.185813	2.26309e-12	8.90902e-12	-0.562417	0.185002	0.00236533	0.00574517	lspA	ID=gene22;Name=lspA;gbkey=Gene;gene=lspA;gene_biotype=protein_coding;locus_tag=ECOLIN_00120;ID=cds22;Parent=gene22;Dbxref=NCBI_GP:AID77083.1;Name=AID77083.1;Note=lipoprotein signal peptidase%3B integral membrane protein that removes signal peptides from prolipoproteins during lipoprotein biosynthesis;gbkey=CDS;gene=lspA;product=lipoprotein signal peptidase;protein_id=AID77083.1;transl_table=11
ECOLIN_00125:peptidylprolyl isomerase	ECOLIN_00125	913.054	399.31	636.133	-1.17427	0.178384	4.61594e-11	1.68505e-10	-0.513621	0.176957	0.0037018	0.0085886	ECOLIN_00125	ID=gene23;Name=ECOLIN_00125;gbkey=Gene;gene_biotype=protein_coding;locus_tag=ECOLIN_00125;ID=cds23;Parent=gene23;Dbxref=NCBI_GP:AID77084.1;Name=AID77084.1;Note=rotamase%3B accelerates isomerization of the peptidyl prolyl bond%2C involved in the folding of proteases;gbkey=CDS;product=peptidylprolyl isomerase;protein_id=AID77084.1;transl_table=11
ECOLIN_00130:4-hydroxy-3-methylbut-2-enyl diphosphate reductase	ECOLIN_00130	1471.24	794.79	1474.61	-0.879623	0.148822	3.40876e-09	1.0802e-08	0.00314666	0.147697	0.983003	0.98817	ispH	ID=gene24;Name=ispH;gbkey=Gene;gene=ispH;gene_biotype=protein_coding;gene_synonym=lytB;locus_tag=ECOLIN_00130;ID=cds24;Parent=gene24;Dbxref=NCBI_GP:AID77085.1;Name=AID77085.1;Note=catalyzes the conversion of 1-hydroxy-2-methyl-2-(E)-butenyl 4-diphosphate into isopentenyl diphosphate (IPP) and dimethylallyl diphosphate (DMAPP)%3B functions in the nonmevalonate isoprenoid biosynthesis pathway;gbkey…
ECOLIN_00135:ribonucleoside hydrolase	ECOLIN_00135	204.999	123.892	163.751	-0.718646	0.180256	6.69668e-05	0.000145971	-0.308759	0.177359	0.0817072	0.132588	ECOLIN_00135	ID=gene25;Name=ECOLIN_00135;gbkey=Gene;gene_biotype=protein_coding;locus_tag=ECOLIN_00135;ID=cds25;Parent=gene25;Dbxref=NCBI_GP:AID77086.1;Name=AID77086.1;Note=catalyzes the hydrolysis of both purine and pyrimidine ribonucleosides;gbkey=CDS;product=ribonucleoside hydrolase;protein_id=AID77086.1;transl_table=11
ECOLIN_00140:hypothetical protein	ECOLIN_00140	94.0495	69.8219	79.3533	-0.431694	0.25006	0.084283	0.114967	-0.240411	0.248659	0.33363	0.429632	ECOLIN_00140	ID=gene26;Name=ECOLIN_00140;gbkey=Gene;gene_biotype=protein_coding;locus_tag=ECOLIN_00140;ID=cds26;Parent=gene26;Dbxref=NCBI_GP:AID77087.1;Name=AID77087.1;gbkey=CDS;product=hypothetical protein;protein_id=AID77087.1;transl_table=11
ECOLIN_00145:dihydrodipicolinate reductase	ECOLIN_00145	5462.56	1379.9	1673.32	-1.95184	0.184472	3.66185e-26	3.07027e-25	-1.67733	0.184312	8.99359e-20	1.57451e-18	ECOLIN_00145	ID=gene27;Name=ECOLIN_00145;gbkey=Gene;gene_biotype=protein_coding;locus_tag=ECOLIN_00145;ID=cds27;Parent=gene27;Dbxref=NCBI_GP:AID77088.1;Name=AID77088.1;Note=catalyzes the reduction of 2%2C3-dihydrodipicolinate to 2%2C3%2C4%2C5-tetrahydrodipicolinate in lysine and diaminopimelate biosynthesis;gbkey=CDS;product=dihydrodipicolinate reductase;protein_id=AID77088.1;transl_table=11
ECOLIN_00155:carbamoyl phosphate synthase small subunit	ECOLIN_00155	3043.14	369.679	1470.06	-2.62976	0.485246	5.97878e-08	1.73737e-07	-0.919207	0.484674	0.0578877	0.0981307	ECOLIN_00155	ID=gene28;Name=ECOLIN_00155;gbkey=Gene;gene_biotype=protein_coding;locus_tag=ECOLIN_00155;ID=cds28;Parent=gene28;Dbxref=NCBI_GP:AID77089.1;Name=AID77089.1;Note=catalyzes production of carbamoyl phosphate from bicarbonate and glutamine in pyrimidine and arginine biosynthesis pathways%3B forms an octamer composed of four CarAB dimers;gbkey=CDS;product=carbamoyl phosphate synthase small subunit;prot…
ECOLIN_00160:carbamoyl phosphate synthase large subunit	ECOLIN_00160	7428.04	1349.9	4796.09	-2.34512	0.300441	5.92118e-15	2.73862e-14	-0.602433	0.300011	0.0446393	0.0788162	carB	ID=gene29;Name=carB;gbkey=Gene;gene=carB;gene_biotype=protein_coding;locus_tag=ECOLIN_00160;ID=cds29;Parent=gene29;Dbxref=NCBI_GP:AID77090.1;Name=AID77090.1;Note=four CarB-CarA dimers form the carbamoyl phosphate synthetase holoenzyme that catalyzes the production of carbamoyl phosphate%3B CarB is responsible for the amidotransferase activity;gbkey=CDS;gene=carB;product=carbamoyl phosphate syntha…
ECOLIN_00165:transcriptional regulator	ECOLIN_00165	1317.04	579.62	755.416	-1.17042	0.154124	3.10227e-14	1.37965e-13	-0.790806	0.15345	2.55638e-07	1.16608e-06	ECOLIN_00165	ID=gene30;Name=ECOLIN_00165;gbkey=Gene;gene_biotype=protein_coding;locus_tag=ECOLIN_00165;ID=cds30;Parent=gene30;Dbxref=NCBI_GP:AID77091.1;Name=AID77091.1;Note=regulator of carnitine metabolism%3B induces the caiTABCDE and fixABCX operons;gbkey=CDS;product=transcriptional regulator;protein_id=AID77091.1;transl_table=11
ECOLIN_00170:carnitine operon protein CaiE	ECOLIN_00170	164.329	80.3396	101.368	-1.02182	0.198543	2.65221e-07	7.30976e-07	-0.679033	0.195247	0.000505524	0.00140104	ECOLIN_00170	ID=gene31;Name=ECOLIN_00170;gbkey=Gene;gene_biotype=protein_coding;locus_tag=ECOLIN_00170;ID=cds31;Parent=gene31;Dbxref=NCBI_GP:AID77092.1;Name=AID77092.1;Note=involved in the synthesis of a cofactor required for carnitine dehydratase and carnitine racemase activities;gbkey=CDS;product=carnitine operon protein CaiE;protein_id=AID77092.1;transl_table=11
ECOLIN_00175:carnitinyl-CoA dehydratase	ECOLIN_00175	49.4842	58.5568	70.3037	0.235268	0.233581	0.313829	0.37116	0.487583	0.23095	0.0347543	0.0631573	ECOLIN_00175	ID=gene32;Name=ECOLIN_00175;gbkey=Gene;gene_biotype=protein_coding;locus_tag=ECOLIN_00175;ID=cds32;Parent=gene32;Dbxref=NCBI_GP:AID77093.1;Name=AID77093.1;Note=catalyzes the dehydration of L-carnitinyl-CoA to crotonobetainyl-CoA;gbkey=CDS;product=carnitinyl-CoA dehydratase;protein_id=AID77093.1;transl_table=11
ECOLIN_00180:crotonobetainyl-CoA:carnitine CoA-transferase	ECOLIN_00180	355.526	323.105	398.449	-0.132178	0.149758	0.377445	0.434657	0.16038	0.148823	0.281187	0.373015	caiC	ID=gene33;Name=caiC;gbkey=Gene;gene=caiC;gene_biotype=protein_coding;locus_tag=ECOLIN_00180;ID=cds33;Parent=gene33;Dbxref=NCBI_GP:AID77094.1;Name=AID77094.1;gbkey=CDS;gene=caiC;product=crotonobetainyl-CoA:carnitine CoA-transferase;protein_id=AID77094.1;transl_table=11
ECOLIN_00185:crotonobetainyl-CoA:carnitine CoA-transferase	ECOLIN_00185	154.552	244.747	168.677	0.654724	0.153245	1.93388e-05	4.48682e-05	0.123715	0.157292	0.431558	0.526683	ECOLIN_00185	ID=gene34;Name=ECOLIN_00185;gbkey=Gene;gene_biotype=protein_coding;locus_tag=ECOLIN_00185;ID=cds34;Parent=gene34;Dbxref=NCBI_GP:AID77095.1;Name=AID77095.1;Note=catalyzes formation of L-carnitinyl-CoA by transfering the CoA moiety from gamma-butyrobetainyl-CoA%2C also catalyzes the formation of crotonobetainyl-CoA by transfer of CoA from gamma-butyrobetainyl-CoA or L-carnitinyl-CoA to crotonobetai…
ECOLIN_00190:crotonobetainyl-CoA:carnitine CoA-transferase	ECOLIN_00190	319.786	393.594	310.201	0.293671	0.126165	0.0199299	0.0306582	-0.0492606	0.128157	0.7007	0.768051	ECOLIN_00190	ID=gene35;Name=ECOLIN_00190;gbkey=Gene;gene_biotype=protein_coding;locus_tag=ECOLIN_00190;ID=cds35;Parent=gene35;Dbxref=NCBI_GP:AID77096.1;Name=AID77096.1;Note=catalyzes the reduction of crotonobetainyl-CoA to gamma-butyrobetainyl-CoA;gbkey=CDS;product=crotonobetainyl-CoA:carnitine CoA-transferase;protein_id=AID77096.1;transl_table=11
ECOLIN_00195:L-carnitine/gamma-butyrobetaine antiporter	ECOLIN_00195	32.0528	43.1618	43.7688	0.393278	0.350551	0.261911	0.318003	0.432763	0.350793	0.217326	0.303779	ECOLIN_00195	ID=gene36;Name=ECOLIN_00195;gbkey=Gene;gene_biotype=protein_coding;locus_tag=ECOLIN_00195;ID=cds36;Parent=gene36;Dbxref=NCBI_GP:AID77097.1;Name=AID77097.1;Note=catalyzes the exchange of L-carnitine for gamma-butyrobetaine in carnitine metabolism;gbkey=CDS;product=L-carnitine/gamma-butyrobetaine antiporter;protein_id=AID77097.1;transl_table=11
ECOLIN_00200:electron transfer flavoprotein	ECOLIN_00200	22.0976	42.3507	29.9912	0.877785	0.341484	0.0101552	0.0164575	0.421348	0.348984	0.227295	0.314534	ECOLIN_00200	ID=gene37;Name=ECOLIN_00200;gbkey=Gene;gene_biotype=protein_coding;locus_tag=ECOLIN_00200;ID=cds37;Parent=gene37;Dbxref=NCBI_GP:AID77098.1;Name=AID77098.1;Note=required for anaerobic carnitine reduction%2C may act to transfer electrons to crotonobetaine reductase;gbkey=CDS;product=electron transfer flavoprotein;protein_id=AID77098.1;transl_table=11
ECOLIN_00205:protein fixB	ECOLIN_00205	16.7033	40.9133	33.6349	1.21998	0.30878	7.78362e-05	0.000168775	0.965324	0.313944	0.00210627	0.00515372	ECOLIN_00205	ID=gene38;Name=ECOLIN_00205;gbkey=Gene;gene_biotype=protein_coding;locus_tag=ECOLIN_00205;ID=cds38;Parent=gene38;Dbxref=NCBI_GP:AID77099.1;Name=AID77099.1;gbkey=CDS;product=protein fixB;protein_id=AID77099.1;transl_table=11
ECOLIN_00210:oxidoreductase	ECOLIN_00210	21.2423	69.8816	39.0113	1.63137	0.284735	1.00754e-08	3.09038e-08	0.804633	0.296352	0.00662497	0.0144687	ECOLIN_00210	ID=gene39;Name=ECOLIN_00210;gbkey=Gene;gene_biotype=protein_coding;locus_tag=ECOLIN_00210;ID=cds39;Parent=gene39;Dbxref=NCBI_GP:AID77100.1;Name=AID77100.1;Note=FAD/NAD(P)-binding domain%3B possibly part of an electron transfer system required for anaerobic carnitine reduction;gbkey=CDS;product=oxidoreductase;protein_id=AID77100.1;transl_table=11
ECOLIN_00215:ferredoxin	ECOLIN_00215	1.61318	7.87372	4.67707	1.59118	0.63397	0.0120778	0.0193339	0.979603	0.6464	0.129652	0.196473	ECOLIN_00215	ID=gene40;Name=ECOLIN_00215;gbkey=Gene;gene_biotype=protein_coding;locus_tag=ECOLIN_00215;ID=cds40;Parent=gene40;Dbxref=NCBI_GP:AID77101.1;Name=AID77101.1;gbkey=CDS;product=ferredoxin;protein_id=AID77101.1;transl_table=11
ECOLIN_00220:metabolite transporter	ECOLIN_00220	66.4932	188.353	93.2324	1.46715	0.2277	1.16871e-10	4.10949e-10	0.474263	0.234895	0.0434828	0.0769383	ECOLIN_00220	ID=gene41;Name=ECOLIN_00220;gbkey=Gene;gene_biotype=protein_coding;locus_tag=ECOLIN_00220;ID=cds41;Parent=gene41;Dbxref=NCBI_GP:AID77102.1;Name=AID77102.1;gbkey=CDS;product=metabolite transporter;protein_id=AID77102.1;transl_table=11
ECOLIN_00225:potassium transporter KefF	ECOLIN_00225	85.6736	290.794	162.494	1.72417	0.208355	1.28262e-16	6.52062e-16	0.894882	0.2125	2.54013e-05	8.71001e-05	ECOLIN_00225	ID=gene42;Name=ECOLIN_00225;gbkey=Gene;gene_biotype=protein_coding;locus_tag=ECOLIN_00225;ID=cds42;Parent=gene42;Dbxref=NCBI_GP:AID77103.1;Name=AID77103.1;Note=Required for full activity of KefC%2C a potassium-proton antiporter;gbkey=CDS;product=potassium transporter KefF;protein_id=AID77103.1;transl_table=11
ECOLIN_00230:potassium transporter KefC	ECOLIN_00230	315.23	1244.46	547.793	1.94712	0.187334	2.64469e-25	2.0839e-24	0.781481	0.189068	3.57527e-05	0.000119304	ECOLIN_00230	ID=gene43;Name=ECOLIN_00230;gbkey=Gene;gene_biotype=protein_coding;locus_tag=ECOLIN_00230;ID=cds43;Parent=gene43;Dbxref=NCBI_GP:AID77104.1;Name=AID77104.1;Note=transport system that facilitates potassium-efflux;gbkey=CDS;product=potassium transporter KefC;protein_id=AID77104.1;transl_table=11
ECOLIN_00235:dihydrofolate reductase	ECOLIN_00235	559.497	344.972	464.027	-0.690248	0.149914	4.13893e-06	1.02077e-05	-0.265011	0.148595	0.0745138	0.122205	folA	ID=gene44;Name=folA;gbkey=Gene;gene=folA;gene_biotype=protein_coding;locus_tag=ECOLIN_00235;ID=cds44;Parent=gene44;Dbxref=NCBI_GP:AID77105.1;Name=AID77105.1;Note=catalyzes the reduction of dihydrofolate to tetrahydrofolate;gbkey=CDS;gene=folA;product=dihydrofolate reductase;protein_id=AID77105.1;transl_table=11
ECOLIN_00240:antitoxin	ECOLIN_00240	243.67	208.134	219.366	-0.221528	0.193622	0.25257	0.30794	-0.147713	0.193558	0.445376	0.539179	ECOLIN_00240	ID=gene45;Name=ECOLIN_00240;gbkey=Gene;gene_biotype=protein_coding;locus_tag=ECOLIN_00240;ID=cds45;Parent=gene45;Dbxref=NCBI_GP:AID77106.1;Name=AID77106.1;gbkey=CDS;product=antitoxin;protein_id=AID77106.1;transl_table=11
ECOLIN_00245:plasmid maintenance protein CcdB	ECOLIN_00245	204.118	149.813	165.27	-0.433795	0.165956	0.00895117	0.0146447	-0.296208	0.165324	0.0731831	0.120207	ECOLIN_00245	ID=gene46;Name=ECOLIN_00245;gbkey=Gene;gene_biotype=protein_coding;locus_tag=ECOLIN_00245;ID=cds46;Parent=gene46;Dbxref=NCBI_GP:AID77107.1;Name=AID77107.1;gbkey=CDS;product=plasmid maintenance protein CcdB;protein_id=AID77107.1;transl_table=11
ECOLIN_00250:diadenosine tetraphosphatase	ECOLIN_00250	747.621	252.413	485.995	-1.55217	0.134756	1.06625e-30	1.12796e-29	-0.615818	0.130605	2.41583e-06	9.6867e-06	apaH	ID=gene47;Name=apaH;gbkey=Gene;gene=apaH;gene_biotype=protein_coding;locus_tag=ECOLIN_00250;ID=cds47;Parent=gene47;Dbxref=NCBI_GP:AID77108.1;Name=AID77108.1;Note=hydrolyzes P(1)%2CP(4)-bis(5'-adenosyl) tetraphosphate to form 2 ADP;gbkey=CDS;gene=apaH;product=diadenosine tetraphosphatase;protein_id=AID77108.1;transl_table=11
ECOLIN_00255:heavy metal transporter	ECOLIN_00255	513.853	250.901	357.951	-1.02476	0.134314	2.35428e-14	1.0555e-13	-0.514372	0.131856	9.57951e-05	0.000302025	apaG	ID=gene48;Name=apaG;gbkey=Gene;gene=apaG;gene_biotype=protein_coding;locus_tag=ECOLIN_00255;ID=cds48;Parent=gene48;Dbxref=NCBI_GP:AID77109.1;Name=AID77109.1;Note=protein associated with Co2+ and Mg2+ efflux;gbkey=CDS;gene=apaG;product=heavy metal transporter;protein_id=AID77109.1;transl_table=11
ECOLIN_00260:16S rRNA methyltransferase	ECOLIN_00260	1737.83	487.544	893.484	-1.81657	0.133522	3.73681e-42	7.11854e-41	-0.951505	0.131495	4.61884e-13	4.32483e-12	ksgA	ID=gene49;Name=ksgA;gbkey=Gene;gene=ksgA;gene_biotype=protein_coding;locus_tag=ECOLIN_00260;ID=cds49;Parent=gene49;Dbxref=NCBI_GP:AID77110.1;Name=AID77110.1;Note=in Escherichia coli this enzyme catalyzes the transfer of a total of four methyl groups from S-adenosyl-l-methionine (S-AdoMet) to two adjacent adenosine bases A1518 and A1519 in 16S rRNA%3B mutations in ksgA causes resistance to the tra…
ECOLIN_00265:4-hydroxythreonine-4-phosphate dehydrogenase	ECOLIN_00265	1518.11	239.056	651.056	-2.63028	0.162424	5.5721e-59	2.28963e-57	-1.20679	0.157653	1.93711e-14	2.11677e-13	pdxA	ID=gene50;Name=pdxA;gbkey=Gene;gene=pdxA;gene_biotype=protein_coding;locus_tag=ECOLIN_00265;ID=cds50;Parent=gene50;Dbxref=NCBI_GP:AID77111.1;Name=AID77111.1;Note=catalyzes oxidation of 4-(phosphohydroxy)-L-threonine into 2-amino-3-oxo-4-(phosphohydroxy)butyric acid which decarboxylates to form 1-amino-3-(phosphohydroxy)propan-2-one (3-amino-2-oxopropyl phosphate);gbkey=CDS;gene=pdxA;product=4-hyd…
ECOLIN_00270:peptidylprolyl isomerase	ECOLIN_00270	5724.43	2208.42	3168.91	-1.36871	0.0897057	1.46156e-52	4.43102e-51	-0.849922	0.0892734	1.72439e-21	3.6329e-20	ECOLIN_00270	ID=gene51;Name=ECOLIN_00270;gbkey=Gene;gene_biotype=protein_coding;locus_tag=ECOLIN_00270;ID=cds51;Parent=gene51;Dbxref=NCBI_GP:AID77112.1;Name=AID77112.1;Note=Chaperone involved in the folding of extracytoplasmic proteins%2C especially OmpA%2C OmpF and LamB;gbkey=CDS;product=peptidylprolyl isomerase;protein_id=AID77112.1;transl_table=11
ECOLIN_00275:LPS biosynthesis protein	ECOLIN_00275	7310.9	4065.44	5039.38	-0.84128	0.114189	1.7394e-13	7.37776e-13	-0.533405	0.114084	2.93151e-06	1.16139e-05	ECOLIN_00275	ID=gene52;Name=ECOLIN_00275;gbkey=Gene;gene_biotype=protein_coding;locus_tag=ECOLIN_00275;ID=cds52;Parent=gene52;Dbxref=NCBI_GP:AID77113.1;Name=AID77113.1;Note=is involved in outer membrane permeability;gbkey=CDS;product=LPS biosynthesis protein;protein_id=AID77113.1;transl_table=11
ECOLIN_00280:Dna-J like membrane chaperone protein	ECOLIN_00280	572.433	397.215	418.245	-0.524917	0.146393	0.000336208	0.000681184	-0.450018	0.146343	0.00210437	0.00515162	djlA	ID=gene53;Name=djlA;gbkey=Gene;gene=djlA;gene_biotype=protein_coding;locus_tag=ECOLIN_00280;ID=cds53;Parent=gene53;Dbxref=NCBI_GP:AID77114.1;Name=AID77114.1;Note=functions as a co-chaperone with DnaK%3B involved in regulation of colanic acid capsule%3B inner membrane protein%3B dimerized via transmembrane domain%3B J-like domain is cytoplasmic and can functionally substitute for DnaJ%3B stimulate…
ECOLIN_00285:23S rRNA pseudouridylate synthase	ECOLIN_00285	200.568	251.456	387.834	0.315112	0.186745	0.0915271	0.124066	0.928735	0.18471	4.95426e-07	2.16645e-06	ECOLIN_00285	ID=gene54;Name=ECOLIN_00285;gbkey=Gene;gene_biotype=protein_coding;locus_tag=ECOLIN_00285;ID=cds54;Parent=gene54;Dbxref=NCBI_GP:AID77115.1;Name=AID77115.1;Note=catalyzes the synthesis of pseudouridine from uracil-746 in 23S ribosomal RNA and from uracil-32 in the anticodon stem and loop of transfer RNAs;gbkey=CDS;product=23S rRNA pseudouridylate synthase;protein_id=AID77115.1;transl_table=11
ECOLIN_00290:ATP-dependent helicase	ECOLIN_00290	836.506	983.013	1819.98	0.228432	0.163002	0.161091	0.20643	1.10584	0.162181	9.19477e-12	7.30439e-11	ECOLIN_00290	ID=gene55;Name=ECOLIN_00290;gbkey=Gene;gene_biotype=protein_coding;locus_tag=ECOLIN_00290;ID=cds55;Parent=gene55;Dbxref=NCBI_GP:AID77116.1;Name=AID77116.1;Note=transcription regulator that activates transcription by stimulating RNA polymerase (RNAP) recycling in case of stress conditions such as supercoiled DNA or high salt concentrations. Probably acts by releasing the RNAP%2C when it is trapped…
ECOLIN_00295:DNA polymerase II	ECOLIN_00295	412.309	1028.29	989.081	1.30295	0.153505	2.10275e-17	1.12056e-16	1.2466	0.153672	4.9767e-16	6.21712e-15	ECOLIN_00295	ID=gene56;Name=ECOLIN_00295;gbkey=Gene;gene_biotype=protein_coding;locus_tag=ECOLIN_00295;ID=cds56;Parent=gene56;Dbxref=NCBI_GP:AID77117.1;Name=AID77117.1;Note=Has polymerase%2C DNA-binding and 3'-5' exonuclease activities. In Aeropyrum pernix this protein is sensitive to aphidicolin and stable at 95#C;gbkey=CDS;product=DNA polymerase II;protein_id=AID77117.1;transl_table=11
ECOLIN_00300:ribulose 5-phosphate epimerase	ECOLIN_00300	16.9271	28.301	24.2774	0.688995	0.350868	0.0495662	0.0708577	0.479334	0.356045	0.178215	0.256465	araD	ID=gene57;Name=araD;gbkey=Gene;gene=araD;gene_biotype=protein_coding;locus_tag=ECOLIN_00300;ID=cds57;Parent=gene57;Dbxref=NCBI_GP:AID77118.1;Name=AID77118.1;Note=catalyzes the isomerization of L-ribulose 5-phosphate to D-xylulose 5-phosphate in the anaerobic catabolism of L-ascorbate%3B links the arabinose metabolic pathway to the pentose phosphate pathway and allows the bacteria to use arabinose…
ECOLIN_00305:sugar isomerase	ECOLIN_00305	62.63	98.5007	93.4778	0.639585	0.210861	0.00241973	0.004323	0.564729	0.212237	0.00779455	0.0167478	ECOLIN_00305	ID=gene58;Name=ECOLIN_00305;gbkey=Gene;gene_biotype=protein_coding;locus_tag=ECOLIN_00305;ID=cds58;Parent=gene58;Dbxref=NCBI_GP:AID77119.1;Name=AID77119.1;Note=catalyzes the formation of L-ribulose from L-arabinose in L-arabinose catabolism;gbkey=CDS;product=sugar isomerase;protein_id=AID77119.1;transl_table=11
ECOLIN_00310:ribulokinase	ECOLIN_00310	17.1254	50.5472	46.9688	1.47695	0.336836	1.16103e-05	2.76335e-05	1.3706	0.338725	5.20195e-05	0.000169685	ECOLIN_00310	ID=gene59;Name=ECOLIN_00310;gbkey=Gene;gene_biotype=protein_coding;locus_tag=ECOLIN_00310;ID=cds59;Parent=gene59;Dbxref=NCBI_GP:AID77120.1;Name=AID77120.1;Note=catalyzes the phosphorylation of ribulose to ribulose 5-phosphate;gbkey=CDS;product=ribulokinase;protein_id=AID77120.1;transl_table=11
ECOLIN_00315:transcriptional regulator	ECOLIN_00315	177.557	498.159	418.019	1.46087	0.176725	1.38109e-16	6.98552e-16	1.21411	0.177546	8.01604e-12	6.45789e-11	ECOLIN_00315	ID=gene60;Name=ECOLIN_00315;gbkey=Gene;gene_biotype=protein_coding;locus_tag=ECOLIN_00315;ID=cds60;Parent=gene60;Dbxref=NCBI_GP:AID77121.1;Name=AID77121.1;Note=positive and negative regulator%3B regulates the araBAD and araFGH operons and other genes involved in the transport and catabolism of L-arabinose;gbkey=CDS;product=transcriptional regulator;protein_id=AID77121.1;transl_table=11
ECOLIN_00320:hypothetical protein	ECOLIN_00320	6.56067	13.5334	13.1899	0.86203	0.553807	0.119576	0.158163	0.850682	0.554858	0.125239	0.19136	ECOLIN_00320	ID=gene61;Name=ECOLIN_00320;gbkey=Gene;gene_biotype=protein_coding;locus_tag=ECOLIN_00320;ID=cds61;Parent=gene61;Dbxref=NCBI_GP:AID77122.1;Name=AID77122.1;gbkey=CDS;product=hypothetical protein;protein_id=AID77122.1;transl_table=11
ECOLIN_00325:hypothetical protein	ECOLIN_00325	11.9408	17.6695	23.7787	0.490483	0.455728	0.28181	0.338036	0.885614	0.450475	0.0493038	0.085623	ECOLIN_00325	ID=gene62;Name=ECOLIN_00325;gbkey=Gene;gene_biotype=protein_coding;locus_tag=ECOLIN_00325;ID=cds62;Parent=gene62;Dbxref=NCBI_GP:AID77123.1;Name=AID77123.1;gbkey=CDS;product=hypothetical protein;protein_id=AID77123.1;transl_table=11
ECOLIN_00330:membrane protein	ECOLIN_00330	104.553	95.8976	116.847	-0.123228	0.199781	0.537355	0.593191	0.16253	0.197539	0.410637	0.507882	ECOLIN_00330	ID=gene63;Name=ECOLIN_00330;gbkey=Gene;gene_biotype=protein_coding;locus_tag=ECOLIN_00330;ID=cds63;Parent=gene63;Dbxref=NCBI_GP:AID77124.1;Name=AID77124.1;gbkey=CDS;product=membrane protein;protein_id=AID77124.1;transl_table=11
ECOLIN_00335:thiamine ABC transporter ATP-binding protein	ECOLIN_00335	162.337	60.6439	114.139	-1.39038	0.231976	2.05201e-09	6.62936e-09	-0.502543	0.223058	0.0242609	0.0463138	thiQ	ID=gene64;Name=thiQ;gbkey=Gene;gene=thiQ;gene_biotype=protein_coding;locus_tag=ECOLIN_00335;ID=cds64;Parent=gene64;Dbxref=NCBI_GP:AID77125.1;Name=AID77125.1;Note=with TbpA and ThiP is part of the thiamine and TPP transport system;gbkey=CDS;gene=thiQ;product=thiamine ABC transporter ATP-binding protein;protein_id=AID77125.1;transl_table=11
ECOLIN_00340:thiamine ABC transporter permease	ECOLIN_00340	593.951	117.966	354.614	-2.28913	0.19231	1.13653e-32	1.34543e-31	-0.729512	0.183836	7.23966e-05	0.00023223	thiP	ID=gene65;Name=thiP;gbkey=Gene;gene=thiP;gene_biotype=protein_coding;gene_synonym=sfuB;locus_tag=ECOLIN_00340;ID=cds65;Parent=gene65;Dbxref=NCBI_GP:AID77126.1;Name=AID77126.1;Note=permease%3B with TbpA and ThiQ functions in transport of thiamine and thiamine pyrophosphate into the cell%3B repressed in presence of exogenous thiamine;gbkey=CDS;gene=thiP;product=thiamine ABC transporter permease;pro…
ECOLIN_00345:thiamine ABC transporter substrate-binding protein	ECOLIN_00345	1355.56	619.801	1211.54	-1.11638	0.158463	1.85389e-12	7.32714e-12	-0.15919	0.157029	0.310694	0.405451	tbpA	ID=gene66;Name=tbpA;gbkey=Gene;gene=tbpA;gene_biotype=protein_coding;locus_tag=ECOLIN_00345;ID=cds66;Parent=gene66;Dbxref=NCBI_GP:AID77127.1;Name=AID77127.1;Note=part of the thiamine and TPP transport system tbpA-thiPQ;gbkey=CDS;gene=tbpA;product=thiamine ABC transporter substrate-binding protein;protein_id=AID77127.1;transl_table=11
ECOLIN_00350:transcriptional regulator SgrR	ECOLIN_00350	233.998	289.998	355.814	0.305131	0.137258	0.0262128	0.039339	0.598402	0.1361	1.09868e-05	3.98831e-05	ECOLIN_00350	ID=gene67;Name=ECOLIN_00350;gbkey=Gene;gene_biotype=protein_coding;locus_tag=ECOLIN_00350;ID=cds67;Parent=gene67;Dbxref=NCBI_GP:AID77128.1;Name=AID77128.1;Note=activates sgrS under glucose-phosphate stress conditions;gbkey=CDS;product=transcriptional regulator SgrR;protein_id=AID77128.1;transl_table=11
ECOLIN_00355:inhibitor of glucose transporter	ECOLIN_00355	79.4168	94.5848	104.648	0.240981	0.208435	0.247622	0.302872	0.387085	0.207567	0.0621992	0.104513	ECOLIN_00355	ID=gene68;Name=ECOLIN_00355;gbkey=Gene;gene_biotype=protein_coding;locus_tag=ECOLIN_00355;ID=cds68;Parent=gene68;Dbxref=NCBI_GP:AID77129.1;Name=AID77129.1;gbkey=CDS;product=inhibitor of glucose transporter;protein_id=AID77129.1;transl_table=11
ECOLIN_00360:isopropylmalate isomerase	ECOLIN_00360	1985.36	1190.45	4240.71	-0.728912	0.159148	4.64782e-06	1.14062e-05	1.08145	0.158021	7.71768e-12	6.25873e-11	leuD	ID=gene69;Name=leuD;gbkey=Gene;gene=leuD;gene_biotype=protein_coding;locus_tag=ECOLIN_00360;ID=cds69;Parent=gene69;Dbxref=NCBI_GP:AID77130.1;Name=AID77130.1;Note=catalyzes the isomerization between 2-isopropylmalate and 3-isopropylmalate in leucine biosynthesis%3B forms a heterodimer of LeuC/D;gbkey=CDS;gene=leuD;product=isopropylmalate isomerase;protein_id=AID77130.1;transl_table=11
ECOLIN_00365:isopropylmalate isomerase	ECOLIN_00365	3347.2	1813.41	6276.11	-0.869631	0.180452	1.44142e-06	3.71141e-06	0.89245	0.179821	6.94161e-07	2.97275e-06	ECOLIN_00365	ID=gene70;Name=ECOLIN_00365;gbkey=Gene;gene_biotype=protein_coding;locus_tag=ECOLIN_00365;ID=cds70;Parent=gene70;Dbxref=NCBI_GP:AID77131.1;Name=AID77131.1;Note=dehydratase component%2C catalyzes the isomerization between 2-isopropylmalate and 3-isopropylmalate;gbkey=CDS;product=isopropylmalate isomerase;protein_id=AID77131.1;transl_table=11
ECOLIN_00370:3-isopropylmalate dehydrogenase	ECOLIN_00370	2973.27	2155.14	5738.87	-0.456072	0.183265	0.0128249	0.0204376	0.933008	0.182811	3.33118e-07	1.48944e-06	ECOLIN_00370	ID=gene71;Name=ECOLIN_00370;gbkey=Gene;gene_biotype=protein_coding;locus_tag=ECOLIN_00370;ID=cds71;Parent=gene71;Dbxref=NCBI_GP:AID77132.1;Name=AID77132.1;gbkey=CDS;product=3-isopropylmalate dehydrogenase;protein_id=AID77132.1;transl_table=11
ECOLIN_00375:2-isopropylmalate synthase	ECOLIN_00375	2286.29	6077.45	7900.14	1.3837	0.193337	8.25041e-13	3.31885e-12	1.75507	0.193288	1.085e-19	1.87966e-18	ECOLIN_00375	ID=gene72;Name=ECOLIN_00375;gbkey=Gene;gene_biotype=protein_coding;locus_tag=ECOLIN_00375;ID=cds72;Parent=gene72;Dbxref=NCBI_GP:AID77133.1;Name=AID77133.1;gbkey=CDS;product=2-isopropylmalate synthase;protein_id=AID77133.1;transl_table=11
ECOLIN_00380:transcriptional regulator	ECOLIN_00380	167.003	284.092	276.004	0.752556	0.205141	0.000243988	0.000502946	0.70882	0.205523	0.000562962	0.00154473	leuO	ID=gene73;Name=leuO;gbkey=Gene;gene=leuO;gene_biotype=protein_coding;locus_tag=ECOLIN_00380;ID=cds73;Parent=gene73;Dbxref=NCBI_GP:AID77134.1;Name=AID77134.1;Note=activator for leuABCD operon%3B member of LysR family of transcriptional activators;gbkey=CDS;gene=leuO;product=transcriptional regulator;protein_id=AID77134.1;transl_table=11
ECOLIN_00385:acetolactate synthase 3 catalytic subunit	ECOLIN_00385	8587	3340.26	4322.41	-1.35483	0.104081	9.78395e-39	1.55916e-37	-0.984916	0.103907	2.57277e-21	5.32992e-20	ECOLIN_00385	ID=gene74;Name=ECOLIN_00385;gbkey=Gene;gene_biotype=protein_coding;locus_tag=ECOLIN_00385;ID=cds74;Parent=gene74;Dbxref=NCBI_GP:AID77135.1;Name=AID77135.1;Note=catalyzes the formation of 2-acetolactate from pyruvate%2C leucine sensitive;gbkey=CDS;product=acetolactate synthase 3 catalytic subunit;protein_id=AID77135.1;transl_table=11
ECOLIN_00390:acetolactate synthase 3 regulatory subunit	ECOLIN_00390	2415.25	806.211	1339.66	-1.57189	0.108414	1.23062e-47	2.87261e-46	-0.844502	0.10709	3.12272e-15	3.67049e-14	ilvH	ID=gene75;Name=ilvH;gbkey=Gene;gene=ilvH;gene_biotype=protein_coding;locus_tag=ECOLIN_00390;ID=cds75;Parent=gene75;Dbxref=NCBI_GP:AID77136.1;Name=AID77136.1;Note=with IlvI catalyzes the formation of 2-acetolactate from pyruvate%2C the small subunit is required for full activity and valine sensitivity%3B E.coli produces 3 isoenzymes of acetolactate synthase which differ in specificity to substrate…
ECOLIN_00395:transcriptional regulator	ECOLIN_00395	4142.69	2135.95	2772.64	-0.950528	0.113727	6.37942e-17	3.31091e-16	-0.575545	0.113476	3.93757e-07	1.74644e-06	ECOLIN_00395	ID=gene76;Name=ECOLIN_00395;gbkey=Gene;gene_biotype=protein_coding;locus_tag=ECOLIN_00395;ID=cds76;Parent=gene76;Dbxref=NCBI_GP:AID77137.1;Name=AID77137.1;Note=binds D-fructose as an inducer%3B involved in regulation of operons for central pathways of carbon metabolism;gbkey=CDS;product=transcriptional regulator;protein_id=AID77137.1;transl_table=11
ECOLIN_00400:cell division protein MraZ	ECOLIN_00400	1114.13	1139.31	1053.06	0.0314866	0.0951115	0.740607	0.778993	-0.081604	0.0954833	0.39275	0.489944	ECOLIN_00400	ID=gene77;Name=ECOLIN_00400;gbkey=Gene;gene_biotype=protein_coding;locus_tag=ECOLIN_00400;ID=cds77;Parent=gene77;Dbxref=NCBI_GP:AID77138.1;Name=AID77138.1;Note=MraZ%3B UPF0040%3B crystal structure shows similarity to AbrB;gbkey=CDS;product=cell division protein MraZ;protein_id=AID77138.1;transl_table=11
ECOLIN_00405:16S rRNA methyltransferase	ECOLIN_00405	1327.84	1358.17	1350.76	0.0317194	0.115403	0.783426	0.818147	0.0233626	0.115503	0.839707	0.882109	ECOLIN_00405	ID=gene78;Name=ECOLIN_00405;gbkey=Gene;gene_biotype=protein_coding;locus_tag=ECOLIN_00405;ID=cds78;Parent=gene78;Dbxref=NCBI_GP:AID77139.1;Name=AID77139.1;gbkey=CDS;product=16S rRNA methyltransferase;protein_id=AID77139.1;transl_table=11
ECOLIN_00410:cell division protein FtsL	ECOLIN_00410	362.675	343.364	353.683	-0.0768651	0.129958	0.554213	0.60923	-0.0354243	0.13005	0.785322	0.837213	ECOLIN_00410	ID=gene79;Name=ECOLIN_00410;gbkey=Gene;gene_biotype=protein_coding;locus_tag=ECOLIN_00410;ID=cds79;Parent=gene79;Dbxref=NCBI_GP:AID77140.1;Name=AID77140.1;Note=membrane bound cell division protein at septum containing leucine zipper motif;gbkey=CDS;product=cell division protein FtsL;protein_id=AID77140.1;transl_table=11
ECOLIN_00415:cell division protein FtsI	ECOLIN_00415	4047.77	2953.15	3235.14	-0.441519	0.23843	0.0640575	0.0895401	-0.314301	0.238412	0.1874	0.268053	ECOLIN_00415	ID=gene80;Name=ECOLIN_00415;gbkey=Gene;gene_biotype=protein_coding;locus_tag=ECOLIN_00415;ID=cds80;Parent=gene80;Dbxref=NCBI_GP:AID77141.1;Name=AID77141.1;Note=penicillin-binding protein 3%3B transpeptidase involved in septal peptidoglycan synthesis;gbkey=CDS;product=cell division protein FtsI;protein_id=AID77141.1;transl_table=11
ECOLIN_00420:UDP-N-acetylmuramoylalanyl-D-glutamate--2%2C6-diaminopimelate ligase	ECOLIN_00420	1806.4	1132.43	1739.26	-0.666419	0.145853	4.8977e-06	1.20076e-05	-0.0545878	0.145264	0.707078	0.773508	murE	ID=gene81;Name=murE;gbkey=Gene;gene=murE;gene_biotype=protein_coding;locus_tag=ECOLIN_00420;ID=cds81;Parent=gene81;Dbxref=NCBI_GP:AID77142.1;Name=AID77142.1;Note=involved in cell wall formation%3B peptidoglycan synthesis%3B cytoplasmic enzyme%3B catalyzes the addition of meso-diaminopimelic acid to the nucleotide precursor UDP-N-aceylmuramoyl-l-alanyl-d-glutamate;gbkey=CDS;gene=murE;product=UDP-N…
ECOLIN_00425:UDP-N-acetylmuramoyl-tripeptide--D-alanyl-D-alanine ligase	ECOLIN_00425	1805.57	832.449	1706.69	-1.10497	0.145106	2.63854e-14	1.17869e-13	-0.0808515	0.143869	0.57413	0.658343	murF	ID=gene82;Name=murF;gbkey=Gene;gene=murF;gene_biotype=protein_coding;locus_tag=ECOLIN_00425;ID=cds82;Parent=gene82;Dbxref=NCBI_GP:AID77143.1;Name=AID77143.1;gbkey=CDS;gene=murF;product=UDP-N-acetylmuramoyl-tripeptide--D-alanyl-D-alanine ligase;protein_id=AID77143.1;transl_table=11
ECOLIN_00430:phospho-N-acetylmuramoyl-pentapeptide-transferase	ECOLIN_00430	1164.92	307.037	899.289	-1.90121	0.149824	6.75216e-37	9.8571e-36	-0.369111	0.145558	0.0112182	0.0232017	mraY	ID=gene83;Name=mraY;gbkey=Gene;gene=mraY;gene_biotype=protein_coding;locus_tag=ECOLIN_00430;ID=cds83;Parent=gene83;Dbxref=NCBI_GP:AID77144.1;Name=AID77144.1;Note=First step of the lipid cycle reactions in the biosynthesis of the cell wall peptidoglycan;gbkey=CDS;gene=mraY;product=phospho-N-acetylmuramoyl-pentapeptide-transferase;protein_id=AID77144.1;transl_table=11
ECOLIN_00435:UDP-N-acetylmuramoyl-L-alanyl-D-glutamate synthetase	ECOLIN_00435	1608.8	575.276	1405.26	-1.47339	0.124532	2.68373e-32	3.10314e-31	-0.193968	0.122048	0.112	0.173912	murD	ID=gene84;Name=murD;gbkey=Gene;gene=murD;gene_biotype=protein_coding;locus_tag=ECOLIN_00435;ID=cds84;Parent=gene84;Dbxref=NCBI_GP:AID77145.1;Name=AID77145.1;Note=UDP-N-acetylmuramoylalanine--D-glutamate ligase%3B involved in peptidoglycan biosynthesis%3B cytoplasmic%3B catalyzes the addition of glutamate to the nucleotide precursor UDP-N-acetylmuramoyl-L-alanine during cell wall formation;gbkey=C…
ECOLIN_00440:flippase	ECOLIN_00440	1856.6	475.778	1386.59	-1.94532	0.145476	8.79957e-41	1.56815e-39	-0.417093	0.14264	0.00345459	0.00808293	ECOLIN_00440	ID=gene85;Name=ECOLIN_00440;gbkey=Gene;gene_biotype=protein_coding;locus_tag=ECOLIN_00440;ID=cds85;Parent=gene85;Dbxref=NCBI_GP:AID77146.1;Name=AID77146.1;gbkey=CDS;product=flippase;protein_id=AID77146.1;transl_table=11
ECOLIN_00445:UDP-diphospho-muramoylpentapeptide beta-N- acetylglucosaminyltransferase	ECOLIN_00445	1189.09	365.52	847.188	-1.689	0.136265	2.7817e-35	3.74813e-34	-0.484996	0.132855	0.000261659	0.000764842	murG	ID=gene86;Name=murG;gbkey=Gene;gene=murG;gene_biotype=protein_coding;locus_tag=ECOLIN_00445;ID=cds86;Parent=gene86;Dbxref=NCBI_GP:AID77147.1;Name=AID77147.1;Note=N-acetylglucosaminyl transferase%3B UDP-N-acetylglucosamine--N-acetylmuramyl-(pentapeptide) pyrophosphoryl-undecaprenol N-acetylglucosamine transferase%3B involved in cell wall formation%3B inner membrane-associated%3B last step of pepti…
ECOLIN_00450:UDP-N-acetylmuramate--alanine ligase	ECOLIN_00450	2254.84	831.937	1611.76	-1.42504	0.139264	1.41562e-24	1.08284e-23	-0.480243	0.138047	0.000503603	0.00139649	ECOLIN_00450	ID=gene87;Name=ECOLIN_00450;gbkey=Gene;gene_biotype=protein_coding;locus_tag=ECOLIN_00450;ID=cds87;Parent=gene87;Dbxref=NCBI_GP:AID77148.1;Name=AID77148.1;gbkey=CDS;product=UDP-N-acetylmuramate--alanine ligase;protein_id=AID77148.1;transl_table=11
ECOLIN_00455:D-alanine--D-alanine ligase	ECOLIN_00455	1926.28	1009.18	1549.96	-0.928406	0.111384	7.73899e-17	3.99982e-16	-0.311844	0.110494	0.00476861	0.0108016	ddl	ID=gene88;Name=ddl;gbkey=Gene;gene=ddl;gene_biotype=protein_coding;locus_tag=ECOLIN_00455;ID=cds88;Parent=gene88;Dbxref=NCBI_GP:AID77149.1;Name=AID77149.1;Note=D-alanine--D-alanine ligase%3B DdlA%3B DdlB%3B cytoplasmic%3B catalyzes the formation of D-alanyl-D-alanine from two D-alanines in peptidoglycan synthesis%3B there are two forms of this enzyme in Escherichia coli;gbkey=CDS;gene=ddl;product…
ECOLIN_00460:cell division protein FtsQ	ECOLIN_00460	1731.31	992.105	1449.82	-0.799477	0.114701	3.16689e-12	1.23496e-11	-0.254003	0.113918	0.0257676	0.0487505	ECOLIN_00460	ID=gene89;Name=ECOLIN_00460;gbkey=Gene;gene_biotype=protein_coding;locus_tag=ECOLIN_00460;ID=cds89;Parent=gene89;Dbxref=NCBI_GP:AID77150.1;Name=AID77150.1;Note=involved in septum formation;gbkey=CDS;product=cell division protein FtsQ;protein_id=AID77150.1;transl_table=11
ECOLIN_00465:cell division protein FtsA	ECOLIN_00465	3951.51	2845.4	3319.56	-0.472097	0.0936963	4.68982e-07	1.26247e-06	-0.250224	0.0935724	0.00749258	0.0161549	ftsA	ID=gene90;Name=ftsA;gbkey=Gene;gene=ftsA;gene_biotype=protein_coding;locus_tag=ECOLIN_00465;ID=cds90;Parent=gene90;Dbxref=NCBI_GP:AID77151.1;Name=AID77151.1;Note=ATP-binding involved in recruitment of FtsK to Z ring%3B essential cell division protein%3B colocalizes with FtsZ through direct interaction to the septal ring structure%3B structurally similar to eukaryotic actin%3B binds directly to th…
ECOLIN_00470:cell division protein FtsZ	ECOLIN_00470	11025.9	9549.34	10391	-0.206154	0.116814	0.0775966	0.106725	-0.0849513	0.116803	0.46704	0.560087	ECOLIN_00470	ID=gene91;Name=ECOLIN_00470;gbkey=Gene;gene_biotype=protein_coding;locus_tag=ECOLIN_00470;ID=cds91;Parent=gene91;Dbxref=NCBI_GP:AID77152.1;Name=AID77152.1;Note=GTPase%3B similar structure to tubulin%3B forms ring-shaped polymers at the site of cell division%3B other proteins such as FtsA%2C ZipA%2C and ZapA%2C interact with and regulate FtsZ function;gbkey=CDS;product=cell division protein FtsZ;p…
ECOLIN_00475:UDP-3-O-[3-hydroxymyristoyl] N-acetylglucosamine deacetylase	ECOLIN_00475	17925	22206.3	15564.8	0.306408	0.128112	0.0167693	0.026137	-0.202073	0.128165	0.114873	0.17754	lpxC	ID=gene92;Name=lpxC;gbkey=Gene;gene=lpxC;gene_biotype=protein_coding;locus_tag=ECOLIN_00475;ID=cds92;Parent=gene92;Dbxref=NCBI_GP:AID77153.1;Name=AID77153.1;Note=zinc-dependent%3B catalyzes the deacetylation of UDP-(3-O-acyl)-N-acetylglucosamine to UDP-3-O-(3-hydroxytetradecanoyl)-glucosamine in the second step of lipid A biosynthesis;gbkey=CDS;gene=lpxC;product=UDP-3-O-[3-hydroxymyristoyl] N-ace…
ECOLIN_00480:SecA regulator SecM	ECOLIN_00480	1494.52	705.481	861.959	-1.07602	0.127679	3.52991e-17	1.85134e-16	-0.788092	0.127179	5.76595e-10	3.70871e-09	ECOLIN_00480	ID=gene93;Name=ECOLIN_00480;gbkey=Gene;gene_biotype=protein_coding;locus_tag=ECOLIN_00480;ID=cds93;Parent=gene93;Dbxref=NCBI_GP:AID77154.1;Name=AID77154.1;Note=secM translational pause allows for the initiation of secA translation;gbkey=CDS;product=SecA regulator SecM;protein_id=AID77154.1;transl_table=11
ECOLIN_00485:preprotein translocase subunit SecA	ECOLIN_00485	10436.7	4079.17	5739.32	-1.34747	0.108559	2.2424e-35	3.03793e-34	-0.857567	0.108378	2.51777e-15	2.97348e-14	secA	ID=gene94;Name=secA;gbkey=Gene;gene=secA;gene_biotype=protein_coding;gene_synonym=azi,div;locus_tag=ECOLIN_00485;ID=cds94;Parent=gene94;Dbxref=NCBI_GP:AID77155.1;Name=AID77155.1;Note=functions in protein export%3B can interact with acidic membrane phospholipids and the SecYEG protein complex%3B binds to preproteins%3B binds to ATP and undergoes a conformational change to promote membrane insertio…
ECOLIN_00490:nucleoside triphosphate hydrolase	ECOLIN_00490	144.358	46.9265	63.2605	-1.59229	0.228313	3.07708e-12	1.20088e-11	-1.15612	0.222193	1.95848e-07	9.10905e-07	ECOLIN_00490	ID=gene95;Name=ECOLIN_00490;gbkey=Gene;gene_biotype=protein_coding;locus_tag=ECOLIN_00490;ID=cds95;Parent=gene95;Dbxref=NCBI_GP:AID77156.1;Name=AID77156.1;gbkey=CDS;product=nucleoside triphosphate hydrolase;protein_id=AID77156.1;transl_table=11
ECOLIN_00495:hypothetical protein	ECOLIN_00495	67.2685	61.0336	48.151	-0.136725	0.23935	0.567842	0.62211	-0.466079	0.245245	0.0573726	0.0973572	ECOLIN_00495	ID=gene96;Name=ECOLIN_00495;gbkey=Gene;gene_biotype=protein_coding;locus_tag=ECOLIN_00495;ID=cds96;Parent=gene96;Dbxref=NCBI_GP:AID77157.1;Name=AID77157.1;gbkey=CDS;product=hypothetical protein;protein_id=AID77157.1;transl_table=11
ECOLIN_00500:transposase	ECOLIN_00500	140.245	238.828	176.122	0.742297	0.272883	0.00652427	0.0109037	0.316516	0.274582	0.249027	0.338203	ECOLIN_00500	ID=gene97;Name=ECOLIN_00500;gbkey=Gene;gene_biotype=protein_coding;locus_tag=ECOLIN_00500;ID=cds97;Parent=gene97;Dbxref=NCBI_GP:AID77158.1;Name=AID77158.1;gbkey=CDS;product=transposase;protein_id=AID77158.1;transl_table=11
ECOLIN_00505:transposase	ECOLIN_00505	221.259	328.85	251.18	0.563547	0.192335	0.00338937	0.00593169	0.179578	0.19403	0.354697	0.451173	ECOLIN_00505	ID=gene98;Name=ECOLIN_00505;gbkey=Gene;gene_biotype=protein_coding;locus_tag=ECOLIN_00505;ID=cds98;Parent=gene98;Dbxref=NCBI_GP:AID77159.1;Name=AID77159.1;gbkey=CDS;product=transposase;protein_id=AID77159.1;transl_table=11
ECOLIN_00510:DNA gyrase inhibitor	ECOLIN_00510	157.452	168.881	167.245	0.0951534	0.166614	0.567932	0.62211	0.0790502	0.167193	0.636349	0.714205	ECOLIN_00510	ID=gene99;Name=ECOLIN_00510;gbkey=Gene;gene_biotype=protein_coding;locus_tag=ECOLIN_00510;ID=cds99;Parent=gene99;Dbxref=NCBI_GP:AID77160.1;Name=AID77160.1;Note=inhibits supercoiling by DNA gyrase by binding to the GyrB subunit;gbkey=CDS;product=DNA gyrase inhibitor;protein_id=AID77160.1;transl_table=11
ECOLIN_00515:hypothetical protein	ECOLIN_00515	609.105	593.204	525.153	-0.0378047	0.115987	0.74447	0.782725	-0.214505	0.116792	0.0662618	0.110148	ECOLIN_00515	ID=gene100;Name=ECOLIN_00515;gbkey=Gene;gene_biotype=protein_coding;locus_tag=ECOLIN_00515;ID=cds100;Parent=gene100;Dbxref=NCBI_GP:AID77161.1;Name=AID77161.1;gbkey=CDS;product=hypothetical protein;protein_id=AID77161.1;transl_table=11
ECOLIN_00520:dephospho-CoA kinase	ECOLIN_00520	618.837	714.799	618.85	0.203746	0.123985	0.10032	0.134735	-0.000995843	0.124694	0.993628	0.994156	coaE	ID=gene101;Name=coaE;gbkey=Gene;gene=coaE;gene_biotype=protein_coding;locus_tag=ECOLIN_00520;ID=cds101;Parent=gene101;Dbxref=NCBI_GP:AID77162.1;Name=AID77162.1;Note=catalyzes the phosphorylation of the 3'-hydroxyl group of dephosphocoenzyme A to form coenzyme A%3B involved in coenzyme A biosynthesis;gbkey=CDS;gene=coaE;product=dephospho-CoA kinase;protein_id=AID77162.1;transl_table=11
ECOLIN_00525:guanosine 5'-monophosphate oxidoreductase	ECOLIN_00525	2712.79	2710.81	4641.54	-0.00150472	0.144203	0.991674	0.992873	0.766548	0.143898	9.98343e-08	4.79591e-07	ECOLIN_00525	ID=gene102;Name=ECOLIN_00525;gbkey=Gene;gene_biotype=protein_coding;locus_tag=ECOLIN_00525;ID=cds102;Parent=gene102;Dbxref=NCBI_GP:AID77163.1;Name=AID77163.1;Note=catalyzes the NADPH-dependent deamination of GMP to inosine monophosphate;gbkey=CDS;product=guanosine 5'-monophosphate oxidoreductase;protein_id=AID77163.1;transl_table=11
ECOLIN_00530:type IV pilin biogenesis protein	ECOLIN_00530	61.1138	77.5886	77.7765	0.335578	0.208279	0.107137	0.14285	0.333765	0.209057	0.110371	0.171834	ECOLIN_00530	ID=gene103;Name=ECOLIN_00530;gbkey=Gene;gene_biotype=protein_coding;locus_tag=ECOLIN_00530;ID=cds103;Parent=gene103;Dbxref=NCBI_GP:AID77164.1;Name=AID77164.1;gbkey=CDS;product=type IV pilin biogenesis protein;protein_id=AID77164.1;transl_table=11
ECOLIN_00535:hypothetical protein	ECOLIN_00535	69.0639	89.574	81.8964	0.364376	0.210452	0.0833808	0.113924	0.244855	0.212494	0.249202	0.338256	ECOLIN_00535	ID=gene104;Name=ECOLIN_00535;gbkey=Gene;gene_biotype=protein_coding;locus_tag=ECOLIN_00535;ID=cds104;Parent=gene104;Dbxref=NCBI_GP:AID77165.1;Name=AID77165.1;gbkey=CDS;product=hypothetical protein;protein_id=AID77165.1;transl_table=11
ECOLIN_00540:major pilin subunit	ECOLIN_00540	12.6966	15.6702	10.7118	0.278739	0.433831	0.520545	0.576939	-0.213245	0.447909	0.63401	0.712062	ECOLIN_00540	ID=gene105;Name=ECOLIN_00540;gbkey=Gene;gene_biotype=protein_coding;locus_tag=ECOLIN_00540;ID=cds105;Parent=gene105;Dbxref=NCBI_GP:AID77166.1;Name=AID77166.1;gbkey=CDS;product=major pilin subunit;protein_id=AID77166.1;transl_table=11
ECOLIN_00545:nicotinate-nucleotide pyrophosphorylase	ECOLIN_00545	1223.84	1264.07	1073.66	0.0455776	0.116977	0.696811	0.737765	-0.18795	0.117455	0.109557	0.170811	ECOLIN_00545	ID=gene106;Name=ECOLIN_00545;gbkey=Gene;gene_biotype=protein_coding;locus_tag=ECOLIN_00545;ID=cds106;Parent=gene106;Dbxref=NCBI_GP:AID77167.1;Name=AID77167.1;Note=catalyzes the formation of pyridine-2%2C3-dicarboxylate and 5-phospho-alpha-D-ribose 1-diphosphate from nictinate D-ribonucleotide;gbkey=CDS;product=nicotinate-nucleotide pyrophosphorylase;protein_id=AID77167.1;transl_table=11
ECOLIN_00550:N-acetyl-anhydromuranmyl-L-alanine amidase	ECOLIN_00550	325.085	336.35	248.408	0.049126	0.151343	0.745483	0.783624	-0.385499	0.153777	0.0121807	0.0249126	ECOLIN_00550	ID=gene107;Name=ECOLIN_00550;gbkey=Gene;gene_biotype=protein_coding;locus_tag=ECOLIN_00550;ID=cds107;Parent=gene107;Dbxref=NCBI_GP:AID77168.1;Name=AID77168.1;gbkey=CDS;product=N-acetyl-anhydromuranmyl-L-alanine amidase;protein_id=AID77168.1;transl_table=11
ECOLIN_00555:regulatory protein AmpE	ECOLIN_00555	446.571	779.075	576.185	0.787156	0.187425	2.67105e-05	6.10036e-05	0.358748	0.188256	0.0566967	0.0963746	ECOLIN_00555	ID=gene108;Name=ECOLIN_00555;gbkey=Gene;gene_biotype=protein_coding;locus_tag=ECOLIN_00555;ID=cds108;Parent=gene108;Dbxref=NCBI_GP:AID77169.1;Name=AID77169.1;Note=involved in regulation of beta-lactamase%3B putative signaling protein;gbkey=CDS;product=regulatory protein AmpE;protein_id=AID77169.1;transl_table=11
ECOLIN_00560:amino acid permease	ECOLIN_00560	13306.9	6391.39	8334.48	-1.0508	0.117696	4.33486e-19	2.52081e-18	-0.670332	0.117614	1.20228e-08	6.56175e-08	ECOLIN_00560	ID=gene109;Name=ECOLIN_00560;gbkey=Gene;gene_biotype=protein_coding;locus_tag=ECOLIN_00560;ID=cds109;Parent=gene109;Dbxref=NCBI_GP:AID77170.1;Name=AID77170.1;gbkey=CDS;product=amino acid permease;protein_id=AID77170.1;transl_table=11
ECOLIN_00565:HNH nuclease	ECOLIN_00565	183.268	198.149	166.508	0.107571	0.171367	0.530187	0.586189	-0.132469	0.173411	0.444925	0.538896	ECOLIN_00565	ID=gene110;Name=ECOLIN_00565;gbkey=Gene;gene_biotype=protein_coding;locus_tag=ECOLIN_00565;ID=cds110;Parent=gene110;Dbxref=NCBI_GP:AID77171.1;Name=AID77171.1;gbkey=CDS;product=HNH nuclease;protein_id=AID77171.1;transl_table=11
ECOLIN_00570:colicin immunity protein	ECOLIN_00570	47.2387	39.3978	53.151	-0.192867	0.632186	0.760306	0.797688	0.130801	0.631645	0.835947	0.879833	ECOLIN_00570	ID=gene111;Name=ECOLIN_00570;gbkey=Gene;gene_biotype=protein_coding;locus_tag=ECOLIN_00570;ID=cds111;Parent=gene111;Dbxref=NCBI_GP:AID77172.1;Name=AID77172.1;gbkey=CDS;product=colicin immunity protein;protein_id=AID77172.1;transl_table=11
ECOLIN_00580:colicin immunity protein	ECOLIN_00580	70.4503	83.4365	87.5443	0.212916	0.485391	0.660917	0.707608	0.274494	0.485392	0.571727	0.656209	ECOLIN_00580	ID=gene112;Name=ECOLIN_00580;gbkey=Gene;gene_biotype=protein_coding;locus_tag=ECOLIN_00580;ID=cds112;Parent=gene112;Dbxref=NCBI_GP:AID77173.1;Name=AID77173.1;gbkey=CDS;product=colicin immunity protein;protein_id=AID77173.1;transl_table=11
ECOLIN_00585:hypothetical protein	ECOLIN_00585	84.2135	97.7016	69.4458	0.204063	0.34628	0.55566	0.61063	-0.251306	0.34944	0.472038	0.5647	ECOLIN_00585	ID=gene113;Name=ECOLIN_00585;gbkey=Gene;gene_biotype=protein_coding;locus_tag=ECOLIN_00585;ID=cds113;Parent=gene113;Dbxref=NCBI_GP:AID77174.1;Name=AID77174.1;gbkey=CDS;product=hypothetical protein;protein_id=AID77174.1;transl_table=11
ECOLIN_00590:colicin immunity protein	ECOLIN_00590	461.357	714.179	438.689	0.52827	0.532126	0.32083	0.378002	-0.0601122	0.532364	0.910098	0.933568	ECOLIN_00590	ID=gene114;Name=ECOLIN_00590;gbkey=Gene;gene_biotype=protein_coding;locus_tag=ECOLIN_00590;ID=cds114;Parent=gene114;Dbxref=NCBI_GP:AID77175.1;Name=AID77175.1;gbkey=CDS;product=colicin immunity protein;protein_id=AID77175.1;transl_table=11
ECOLIN_00595:transcriptional regulator PdhR	ECOLIN_00595	2148.08	1867.38	1645.2	-0.201856	0.115338	0.080097	0.109769	-0.383589	0.115605	0.000906324	0.00240461	pdhR	ID=gene115;Name=pdhR;gbkey=Gene;gene=pdhR;gene_biotype=protein_coding;locus_tag=ECOLIN_00595;ID=cds115;Parent=gene115;Dbxref=NCBI_GP:AID77176.1;Name=AID77176.1;Note=activates lctPRD operon%3B autoregulates itself through repression of pdhR-aceEF-lpdA operon%3B regulates pyruvate dehydrogenase complex;gbkey=CDS;gene=pdhR;product=transcriptional regulator PdhR;protein_id=AID77176.1;transl_table=11
ECOLIN_00600:pyruvate dehydrogenase	ECOLIN_00600	21623.8	26209.6	21541.6	0.274415	0.147928	0.0635874	0.088908	-0.00550162	0.147949	0.970337	0.977948	aceE	ID=gene116;Name=aceE;gbkey=Gene;gene=aceE;gene_biotype=protein_coding;locus_tag=ECOLIN_00600;ID=cds116;Parent=gene116;Dbxref=NCBI_GP:AID77177.1;Name=AID77177.1;Note=E1 component%3B part of pyruvate dehydrogenase%3B forms a complex with DlaT and LpdC;gbkey=CDS;gene=aceE;product=pyruvate dehydrogenase;protein_id=AID77177.1;transl_table=11
ECOLIN_00610:dihydrolipoamide dehydrogenase	ECOLIN_00610	8781.13	6177.05	7183.15	-0.503059	0.130518	0.000116055	0.000247438	-0.287459	0.13048	0.0275884	0.0517816	ECOLIN_00610	ID=gene118;Name=ECOLIN_00610;gbkey=Gene;gene_biotype=protein_coding;locus_tag=ECOLIN_00610;ID=cds117;Parent=gene118;Dbxref=NCBI_GP:AID77178.1;Name=AID77178.1;Note=E3 component of pyruvate and 2-oxoglutarate dehydrogenase complex%3B catalyzes the oxidation of dihydrolipoamide to lipoamide;gbkey=CDS;product=dihydrolipoamide dehydrogenase;protein_id=AID77178.1;transl_table=11
ECOLIN_00615:hypothetical protein	ECOLIN_00615	176.747	213.557	220.084	0.266131	0.197644	0.178135	0.225998	0.307233	0.197742	0.120254	0.184823	ECOLIN_00615	ID=gene119;Name=ECOLIN_00615;gbkey=Gene;gene_biotype=protein_coding;locus_tag=ECOLIN_00615;ID=cds118;Parent=gene119;Dbxref=NCBI_GP:AID77179.1;Name=AID77179.1;gbkey=CDS;product=hypothetical protein;protein_id=AID77179.1;transl_table=11
ECOLIN_00620:bifunctional aconitate hydratase 2/2-methylisocitrate dehydratase	ECOLIN_00620	4844.96	4221.7	3610.65	-0.196752	0.144757	0.174085	0.221482	-0.419834	0.144867	0.0037547	0.00869509	ECOLIN_00620	ID=gene120;Name=ECOLIN_00620;gbkey=Gene;gene_biotype=protein_coding;locus_tag=ECOLIN_00620;ID=cds119;Parent=gene120;Dbxref=NCBI_GP:AID77180.1;Name=AID77180.1;Note=catalyzes the conversion of citrate to isocitrate and the conversion of 2-methylaconitate to 2-methylisocitrate;gbkey=CDS;product=bifunctional aconitate hydratase 2/2-methylisocitrate dehydratase;protein_id=AID77180.1;transl_table=11
ECOLIN_00625:hypothetical protein	ECOLIN_00625	162.227	555.984	249.853	1.75274	0.177386	5.03686e-23	3.58273e-22	0.610406	0.181355	0.000763214	0.00205008	ECOLIN_00625	ID=gene121;Name=ECOLIN_00625;gbkey=Gene;gene_biotype=protein_coding;locus_tag=ECOLIN_00625;ID=cds120;Parent=gene121;Dbxref=NCBI_GP:AID77181.1;Name=AID77181.1;gbkey=CDS;product=hypothetical protein;protein_id=AID77181.1;transl_table=11
ECOLIN_00630:S-adenosylmethionine decarboxylase	ECOLIN_00630	2349.73	950.259	1229.96	-1.28442	0.182563	1.98558e-12	7.82894e-12	-0.918309	0.182237	4.67734e-07	2.05077e-06	ECOLIN_00630	ID=gene122;Name=ECOLIN_00630;gbkey=Gene;gene_biotype=protein_coding;locus_tag=ECOLIN_00630;ID=cds121;Parent=gene122;Dbxref=NCBI_GP:AID77182.1;Name=AID77182.1;Note=S-adenosylmethionine provides the aminopropyl moiety required for spermidine biosynthesis from putrescine;gbkey=CDS;product=S-adenosylmethionine decarboxylase;protein_id=AID77182.1;transl_table=11
ECOLIN_00635:spermidine synthase	ECOLIN_00635	3248.35	1838.52	2010.15	-0.814382	0.133693	1.11899e-09	3.68941e-09	-0.686359	0.133637	2.80653e-07	1.27202e-06	ECOLIN_00635	ID=gene123;Name=ECOLIN_00635;gbkey=Gene;gene_biotype=protein_coding;locus_tag=ECOLIN_00635;ID=cds122;Parent=gene123;Dbxref=NCBI_GP:AID77183.1;Name=AID77183.1;gbkey=CDS;product=spermidine synthase;protein_id=AID77183.1;transl_table=11
ECOLIN_00640:hypothetical protein	ECOLIN_00640	1126.6	572.722	595.871	-0.966507	0.148839	8.37777e-11	2.99026e-10	-0.910465	0.148853	9.56224e-10	5.98784e-09	ECOLIN_00640	ID=gene124;Name=ECOLIN_00640;gbkey=Gene;gene_biotype=protein_coding;locus_tag=ECOLIN_00640;ID=cds123;Parent=gene124;Dbxref=NCBI_GP:AID77184.1;Name=AID77184.1;gbkey=CDS;product=hypothetical protein;protein_id=AID77184.1;transl_table=11
ECOLIN_00645:multicopper oxidase	ECOLIN_00645	337.156	10912.3	1297.96	4.76286	0.312013	1.30984e-52	4.04505e-51	1.83814	0.312592	4.09473e-09	2.40366e-08	ECOLIN_00645	ID=gene125;Name=ECOLIN_00645;gbkey=Gene;gene_biotype=protein_coding;locus_tag=ECOLIN_00645;ID=cds124;Parent=gene125;Dbxref=NCBI_GP:AID77185.1;Name=AID77185.1;Note=laccase%3B copper-stimulated phenoloxidase and ferroxidase which may be involved in copper detoxification;gbkey=CDS;product=multicopper oxidase;protein_id=AID77185.1;transl_table=11
ECOLIN_00650:glucose dehydrogenase	ECOLIN_00650	303.96	354.288	172.747	0.217468	0.174961	0.213887	0.266062	-0.803007	0.180301	8.44045e-06	3.12014e-05	ECOLIN_00650	ID=gene126;Name=ECOLIN_00650;gbkey=Gene;gene_biotype=protein_coding;locus_tag=ECOLIN_00650;ID=cds125;Parent=gene126;Dbxref=NCBI_GP:AID77186.1;Name=AID77186.1;Note=quinoprotein glucose dehydrogenase%3B catalyzes the formation of D-glucono-1%2C5-lactone from D-glucose and ubiquinone;gbkey=CDS;product=glucose dehydrogenase;protein_id=AID77186.1;transl_table=11
ECOLIN_00655:hypoxanthine phosphoribosyltransferase	ECOLIN_00655	2292.32	1522.91	1557.29	-0.584484	0.148338	8.14106e-05	0.000176142	-0.552188	0.148367	0.00019783	0.000595046	ECOLIN_00655	ID=gene127;Name=ECOLIN_00655;gbkey=Gene;gene_biotype=protein_coding;locus_tag=ECOLIN_00655;ID=cds126;Parent=gene127;Dbxref=NCBI_GP:AID77187.1;Name=AID77187.1;Note=catalyzes the formation of inosine monophosphate from hypoxanthine and 5-phospho-alpha-D-ribose 1-diphosphate;gbkey=CDS;product=hypoxanthine phosphoribosyltransferase;protein_id=AID77187.1;transl_table=11
ECOLIN_00660:carbonic anhydrase	ECOLIN_00660	2817.95	2132.19	3229.95	-0.400005	0.119245	0.000795147	0.00152174	0.195316	0.118866	0.100349	0.158192	ECOLIN_00660	ID=gene128;Name=ECOLIN_00660;gbkey=Gene;gene_biotype=protein_coding;locus_tag=ECOLIN_00660;ID=cds127;Parent=gene128;Dbxref=NCBI_GP:AID77188.1;Name=AID77188.1;Note=catalyzes the interconversion of bicarbonate and carbon dioxide;gbkey=CDS;product=carbonic anhydrase;protein_id=AID77188.1;transl_table=11
ECOLIN_00665:multidrug ABC transporter ATP-binding protein	ECOLIN_00665	608.638	735.173	450.936	0.269101	0.179954	0.134815	0.176024	-0.425236	0.181514	0.019144	0.037533	ECOLIN_00665	ID=gene129;Name=ECOLIN_00665;gbkey=Gene;gene_biotype=protein_coding;locus_tag=ECOLIN_00665;ID=cds128;Parent=gene129;Dbxref=NCBI_GP:AID77189.1;Name=AID77189.1;gbkey=CDS;product=multidrug ABC transporter ATP-binding protein;protein_id=AID77189.1;transl_table=11
ECOLIN_00670:ABC transporter permease	ECOLIN_00670	590.082	956.582	613.056	0.683074	0.191623	0.00036431	0.00073334	0.0523103	0.192628	0.785959	0.837503	ECOLIN_00670	ID=gene130;Name=ECOLIN_00670;gbkey=Gene;gene_biotype=protein_coding;locus_tag=ECOLIN_00670;ID=cds129;Parent=gene130;Dbxref=NCBI_GP:AID77190.1;Name=AID77190.1;gbkey=CDS;product=ABC transporter permease;protein_id=AID77190.1;transl_table=11
ECOLIN_00675:PTS sugar transporter subunit IIA	ECOLIN_00675	185.82	215.409	172.489	0.203123	0.176354	0.249406	0.304605	-0.108012	0.178666	0.545478	0.631753	ECOLIN_00675	ID=gene131;Name=ECOLIN_00675;gbkey=Gene;gene_biotype=protein_coding;locus_tag=ECOLIN_00675;ID=cds130;Parent=gene131;Dbxref=NCBI_GP:AID77191.1;Name=AID77191.1;gbkey=CDS;product=PTS sugar transporter subunit IIA;protein_id=AID77191.1;transl_table=11
ECOLIN_00680:hypothetical protein	ECOLIN_00680	210.248	210.571	206.705	0.0026391	0.155144	0.986428	0.989604	-0.027981	0.155744	0.857419	0.896172	ECOLIN_00680	ID=gene132;Name=ECOLIN_00680;gbkey=Gene;gene_biotype=protein_coding;locus_tag=ECOLIN_00680;ID=cds131;Parent=gene132;Dbxref=NCBI_GP:AID77192.1;Name=AID77192.1;gbkey=CDS;product=hypothetical protein;protein_id=AID77192.1;transl_table=11
ECOLIN_00685:aspartate decarboxylase	ECOLIN_00685	4015.34	1882.91	3103.28	-1.07747	0.169384	2.00278e-10	6.96352e-10	-0.366609	0.169041	0.0301013	0.0556992	ECOLIN_00685	ID=gene133;Name=ECOLIN_00685;gbkey=Gene;gene_biotype=protein_coding;locus_tag=ECOLIN_00685;ID=cds132;Parent=gene133;Dbxref=NCBI_GP:AID77193.1;Name=AID77193.1;gbkey=CDS;product=aspartate decarboxylase;protein_id=AID77193.1;transl_table=11
ECOLIN_00690:hypothetical protein	ECOLIN_00690	185.959	177.203	124.525	-0.0629736	0.272485	0.81723	0.847418	-0.548924	0.275102	0.0460047	0.0807682	ECOLIN_00690	ID=gene134;Name=ECOLIN_00690;gbkey=Gene;gene_biotype=protein_coding;locus_tag=ECOLIN_00690;ID=cds133;Parent=gene134;Dbxref=NCBI_GP:AID77194.1;Name=AID77194.1;gbkey=CDS;product=hypothetical protein;protein_id=AID77194.1;transl_table=11
ECOLIN_00695:hypothetical protein	ECOLIN_00695	158.27	171.066	111.257	0.112524	0.268766	0.675459	0.71914	-0.485645	0.272219	0.07442	0.122118	ECOLIN_00695	ID=gene135;Name=ECOLIN_00695;gbkey=Gene;gene_biotype=protein_coding;locus_tag=ECOLIN_00695;ID=cds134;Parent=gene135;Dbxref=NCBI_GP:AID77195.1;Name=AID77195.1;gbkey=CDS;product=hypothetical protein;protein_id=AID77195.1;transl_table=11
ECOLIN_00705:3-methyl-2-oxobutanoate hydroxymethyltransferase	ECOLIN_00705	2565.23	2411.26	2216.61	-0.0889643	0.114382	0.436698	0.494167	-0.209385	0.114535	0.0675303	0.11192	panB	ID=gene137;Name=panB;gbkey=Gene;gene=panB;gene_biotype=protein_coding;locus_tag=ECOLIN_00705;ID=cds135;Parent=gene137;Dbxref=NCBI_GP:AID77196.1;Name=AID77196.1;Note=catalyzes the formation of tetrahydrofolate and 2-dehydropantoate from 5%2C10-methylenetetrahydrofolate and 3-methyl-2-oxobutanoate;gbkey=CDS;gene=panB;product=3-methyl-2-oxobutanoate hydroxymethyltransferase;protein_id=AID77196.1;tra…
ECOLIN_00710:adhesin	ECOLIN_00710	983.709	835.989	823.985	-0.227306	0.237136	0.337786	0.395915	-0.247812	0.237221	0.296187	0.389848	ECOLIN_00710	ID=gene138;Name=ECOLIN_00710;gbkey=Gene;gene_biotype=protein_coding;locus_tag=ECOLIN_00710;ID=cds136;Parent=gene138;Dbxref=NCBI_GP:AID77197.1;Name=AID77197.1;gbkey=CDS;product=adhesin;protein_id=AID77197.1;transl_table=11
ECOLIN_00715:fimbrial protein StaF	ECOLIN_00715	24.0832	43.0754	38.3129	0.800059	0.305107	0.00873585	0.0143207	0.646733	0.308347	0.0359565	0.0650566	ECOLIN_00715	ID=gene139;Name=ECOLIN_00715;gbkey=Gene;gene_biotype=protein_coding;locus_tag=ECOLIN_00715;ID=cds137;Parent=gene139;Dbxref=NCBI_GP:AID77198.1;Name=AID77198.1;gbkey=CDS;product=fimbrial protein StaF;protein_id=AID77198.1;transl_table=11
ECOLIN_00720:fimbrial protein StaE	ECOLIN_00720	12.9391	27.4995	28.588	0.983727	0.403281	0.0147155	0.0231756	1.03929	0.403343	0.00997534	0.020936	ECOLIN_00720	ID=gene140;Name=ECOLIN_00720;gbkey=Gene;gene_biotype=protein_coding;locus_tag=ECOLIN_00720;ID=cds138;Parent=gene140;Dbxref=NCBI_GP:AID77199.1;Name=AID77199.1;gbkey=CDS;product=fimbrial protein StaE;protein_id=AID77199.1;transl_table=11
ECOLIN_00725:fimbrial protein	ECOLIN_00725	12.5032	16.3847	15.4203	0.3534	0.493141	0.473602	0.531186	0.306157	0.494875	0.536143	0.62341	ECOLIN_00725	ID=gene141;Name=ECOLIN_00725;gbkey=Gene;gene_biotype=protein_coding;locus_tag=ECOLIN_00725;ID=cds139;Parent=gene141;Dbxref=NCBI_GP:AID77200.1;Name=AID77200.1;gbkey=CDS;product=fimbrial protein;protein_id=AID77200.1;transl_table=11
ECOLIN_00730:fimbrial assembly protein	ECOLIN_00730	225.349	320.935	270.777	0.505711	0.132554	0.000136105	0.000288331	0.261173	0.134245	0.0517151	0.0890767	ECOLIN_00730	ID=gene142;Name=ECOLIN_00730;gbkey=Gene;gene_biotype=protein_coding;locus_tag=ECOLIN_00730;ID=cds140;Parent=gene142;Dbxref=NCBI_GP:AID77201.1;Name=AID77201.1;Note=similar to the fimbrial usher protein PapC;gbkey=CDS;product=fimbrial assembly protein;protein_id=AID77201.1;transl_table=11
ECOLIN_00735:chaperone protein EcpD	ECOLIN_00735	25.6077	30.9731	29.8865	0.278454	0.328365	0.396436	0.453853	0.220969	0.330462	0.503707	0.593748	ecpD	ID=gene143;Name=ecpD;gbkey=Gene;gene=ecpD;gene_biotype=protein_coding;gene_synonym=staB,stkB;locus_tag=ECOLIN_00735;ID=cds141;Parent=gene143;Dbxref=NCBI_GP:AID77202.1;Name=AID77202.1;gbkey=CDS;gene=ecpD;product=chaperone protein EcpD;protein_id=AID77202.1;transl_table=11
ECOLIN_00740:fimbrial protein	ECOLIN_00740	51.3868	26.2798	21.9106	-0.902817	0.374362	0.015882	0.0248397	-1.11515	0.379158	0.00327026	0.00770604	ECOLIN_00740	ID=gene144;Name=ECOLIN_00740;gbkey=Gene;gene_biotype=protein_coding;locus_tag=ECOLIN_00740;ID=cds142;Parent=gene144;Dbxref=NCBI_GP:AID77203.1;Name=AID77203.1;gbkey=CDS;product=fimbrial protein;protein_id=AID77203.1;transl_table=11
ECOLIN_00745:2-amino-4-hydroxy-6-hydroxymethyldihydropteridine pyrophosphokinase	ECOLIN_00745	343.595	70.4527	183.802	-2.26695	0.153947	4.4213e-49	1.17555e-47	-0.892685	0.136425	6.01413e-11	4.35259e-10	ECOLIN_00745	ID=gene145;Name=ECOLIN_00745;gbkey=Gene;gene_biotype=protein_coding;locus_tag=ECOLIN_00745;ID=cds143;Parent=gene145;Dbxref=NCBI_GP:AID77204.1;Name=AID77204.1;Note=catalyzes the formation of 2-amino-4-hydroxy-6-hydroxymethyl-7%2C8-dihydropteridine diphosphate from 2-amino-4-hydroxy-6-hydroxymethyl-7%2C8-dihydropteridine and ATP;gbkey=CDS;product=2-amino-4-hydroxy-6-hydroxymethyldihydropteridine py…
ECOLIN_00750:poly(A) polymerase I	ECOLIN_00750	3688.2	999.627	2059.39	-1.86451	0.145491	1.34618e-37	2.02824e-36	-0.832096	0.144459	8.40779e-09	4.72555e-08	pcnB	ID=gene146;Name=pcnB;gbkey=Gene;gene=pcnB;gene_biotype=protein_coding;locus_tag=ECOLIN_00750;ID=cds144;Parent=gene146;Dbxref=NCBI_GP:AID77205.1;Name=AID77205.1;Note=Polymerase that creates the 3' poly(A) tail found in some mRNA's;gbkey=CDS;gene=pcnB;product=poly(A) polymerase I;protein_id=AID77205.1;transl_table=11
ECOLIN_00755:glutamyl-Q tRNA(Asp) ligase	ECOLIN_00755	373.713	182.298	289.369	-1.02793	0.153386	2.06104e-11	7.6933e-11	-0.369536	0.149659	0.0135421	0.027415	ECOLIN_00755	ID=gene147;Name=ECOLIN_00755;gbkey=Gene;gene_biotype=protein_coding;locus_tag=ECOLIN_00755;ID=cds145;Parent=gene147;Dbxref=NCBI_GP:AID77206.1;Name=AID77206.1;Note=this tRNA synthetase lacks the tRNA anticodon interaction domain%3B instead this enzyme modifies tRNA(Asp) with glutamate by esterifying glutamate to the 2-amino-5-(4%2C5-dihydroxy-2-cyclopenten-1-yl) moiety of queosine generating a mod…
ECOLIN_00760:RNA polymerase-binding transcription factor	ECOLIN_00760	2113.45	6345.93	4894.13	1.56731	0.152805	1.10106e-24	8.44826e-24	1.19648	0.152916	5.10044e-15	5.88385e-14	dksA	ID=gene148;Name=dksA;gbkey=Gene;gene=dksA;gene_biotype=protein_coding;locus_tag=ECOLIN_00760;ID=cds146;Parent=gene148;Dbxref=NCBI_GP:AID77207.1;Name=AID77207.1;gbkey=CDS;gene=dksA;product=RNA polymerase-binding transcription factor;protein_id=AID77207.1;transl_table=11
ECOLIN_00765:transcriptional regulator	ECOLIN_00765	524.24	1205.01	725.257	1.18631	0.164025	4.74075e-13	1.94802e-12	0.461626	0.165142	0.00518461	0.0116953	ECOLIN_00765	ID=gene149;Name=ECOLIN_00765;gbkey=Gene;gene_biotype=protein_coding;locus_tag=ECOLIN_00765;ID=cds147;Parent=gene149;Dbxref=NCBI_GP:AID77208.1;Name=AID77208.1;gbkey=CDS;product=transcriptional regulator;protein_id=AID77208.1;transl_table=11
ECOLIN_00770:hypothetical protein	ECOLIN_00770	11.3866	3.31633	6.38545	-1.49171	0.517452	0.00394147	0.00684492	-0.70645	0.485474	0.14562	0.216904	ECOLIN_00770	ID=gene150;Name=ECOLIN_00770;gbkey=Gene;gene_biotype=protein_coding;locus_tag=ECOLIN_00770;ID=cds148;Parent=gene150;Dbxref=NCBI_GP:AID77209.1;Name=AID77209.1;gbkey=CDS;product=hypothetical protein;protein_id=AID77209.1;transl_table=11
ECOLIN_00775:RNA polymerase-binding transcription factor	ECOLIN_00775	2034.15	6282.34	4835.82	1.60632	0.157874	2.57069e-24	1.95137e-23	1.23304	0.157983	5.95362e-15	6.77378e-14	dksA	ID=gene151;Name=dksA;gbkey=Gene;gene=dksA;gene_biotype=protein_coding;locus_tag=ECOLIN_00775;ID=cds149;Parent=gene151;Dbxref=NCBI_GP:AID77210.1;Name=AID77210.1;gbkey=CDS;gene=dksA;product=RNA polymerase-binding transcription factor;protein_id=AID77210.1;transl_table=11
ECOLIN_00780:transcriptional regulator	ECOLIN_00780	590.662	1311.79	831.578	1.13802	0.150696	4.29321e-14	1.88901e-13	0.486456	0.151689	0.00134156	0.00342062	ECOLIN_00780	ID=gene152;Name=ECOLIN_00780;gbkey=Gene;gene_biotype=protein_coding;locus_tag=ECOLIN_00780;ID=cds150;Parent=gene152;Dbxref=NCBI_GP:AID77211.1;Name=AID77211.1;gbkey=CDS;product=transcriptional regulator;protein_id=AID77211.1;transl_table=11
ECOLIN_00785:2'-5' RNA ligase	ECOLIN_00785	126.54	100.391	132.521	-0.339735	0.167395	0.0424028	0.0615552	0.0601493	0.163575	0.713085	0.777854	ECOLIN_00785	ID=gene153;Name=ECOLIN_00785;gbkey=Gene;gene_biotype=protein_coding;locus_tag=ECOLIN_00785;ID=cds151;Parent=gene153;Dbxref=NCBI_GP:AID77212.1;Name=AID77212.1;Note=catalyzes the ligation and cleavage of of 2'-5' linkages in RNA;gbkey=CDS;product=2'-5' RNA ligase;protein_id=AID77212.1;transl_table=11
ECOLIN_00790:ATP-dependent helicase HrpB	ECOLIN_00790	681.007	567.9	557.161	-0.261257	0.126615	0.0390754	0.0569911	-0.286706	0.126881	0.0238434	0.0456135	ECOLIN_00790	ID=gene154;Name=ECOLIN_00790;gbkey=Gene;gene_biotype=protein_coding;locus_tag=ECOLIN_00790;ID=cds152;Parent=gene154;Dbxref=NCBI_GP:AID77213.1;Name=AID77213.1;Note=similar in sequence to the ATP-dependent RNA helicase HrpA;gbkey=CDS;product=ATP-dependent helicase HrpB;protein_id=AID77213.1;transl_table=11
ECOLIN_00795:bifunctional glycosyl transferase/transpeptidase	ECOLIN_00795	3935.84	2880.21	3030.23	-0.446596	0.140982	0.00153621	0.00280708	-0.373745	0.140976	0.00802262	0.0172007	mrcB	ID=gene155;Name=mrcB;gbkey=Gene;gene=mrcB;gene_biotype=protein_coding;gene_synonym=ponB;locus_tag=ECOLIN_00795;ID=cds153;Parent=gene155;Dbxref=NCBI_GP:AID77214.1;Name=AID77214.1;Note=penicillin-binding protein 1b%3B contains transglycosylase and transpeptidase activity%3B major enzyme for peptidoglycan biosynthesis in Escherichia coli%3B transmembrane protein%3B forms dimers%3B three variants%2C …
ECOLIN_00805:ferrichrome transporter	ECOLIN_00805	1548.86	747.415	616.554	-1.04533	0.120079	3.16523e-18	1.75446e-17	-1.32082	0.120984	9.53476e-28	3.31516e-26	ECOLIN_00805	ID=gene156;Name=ECOLIN_00805;gbkey=Gene;gene_biotype=protein_coding;locus_tag=ECOLIN_00805;ID=cds154;Parent=gene156;Dbxref=NCBI_GP:AID77215.1;Name=AID77215.1;Note=involved with the transport of ferrichrome across the outer membrane%3B binds the ferrichrome-iron ligand and interacts with the TonB protein;gbkey=CDS;product=ferrichrome transporter;protein_id=AID77215.1;transl_table=11
ECOLIN_00810:iron-hydroxamate transporter ATP-binding subunit	ECOLIN_00810	75.1008	50.9664	45.0193	-0.54966	0.219915	0.0124397	0.0198616	-0.713867	0.224133	0.00144748	0.00366625	ECOLIN_00810	ID=gene157;Name=ECOLIN_00810;gbkey=Gene;gene_biotype=protein_coding;locus_tag=ECOLIN_00810;ID=cds155;Parent=gene157;Dbxref=NCBI_GP:AID77216.1;Name=AID77216.1;Note=part of the FhuBCD ATP-dependent iron (III) hydroxamate transporter;gbkey=CDS;product=iron-hydroxamate transporter ATP-binding subunit;protein_id=AID77216.1;transl_table=11
ECOLIN_00815:iron-hydroxamate transporter substrate-binding subunit	ECOLIN_00815	72.4609	26.2667	32.5525	-1.40525	0.27096	2.14652e-07	5.95897e-07	-1.09558	0.264986	3.55751e-05	0.000118791	ECOLIN_00815	ID=gene158;Name=ECOLIN_00815;gbkey=Gene;gene_biotype=protein_coding;locus_tag=ECOLIN_00815;ID=cds156;Parent=gene158;Dbxref=NCBI_GP:AID77217.1;Name=AID77217.1;Note=Part of the FhuBCD ATP-dependent iron (III) hydroxamate transporter%3B binds to all hydroxamate siderophores;gbkey=CDS;product=iron-hydroxamate transporter substrate-binding subunit;protein_id=AID77217.1;transl_table=11
ECOLIN_00820:hypothetical protein	ECOLIN_00820	124.683	109.019	87.1047	-0.188128	0.214334	0.380089	0.437353	-0.501412	0.21796	0.021421	0.0414579	ECOLIN_00820	ID=gene159;Name=ECOLIN_00820;gbkey=Gene;gene_biotype=protein_coding;locus_tag=ECOLIN_00820;ID=cds157;Parent=gene159;Dbxref=NCBI_GP:AID77218.1;Name=AID77218.1;gbkey=CDS;product=hypothetical protein;protein_id=AID77218.1;transl_table=11
ECOLIN_00825:glutamate-1-semialdehyde aminotransferase	ECOLIN_00825	2323.61	5056.68	4355.87	1.10327	0.180702	1.02499e-09	3.38623e-09	0.891463	0.180771	8.16213e-07	3.46264e-06	ECOLIN_00825	ID=gene160;Name=ECOLIN_00825;gbkey=Gene;gene_biotype=protein_coding;locus_tag=ECOLIN_00825;ID=cds158;Parent=gene160;Dbxref=NCBI_GP:AID77219.1;Name=AID77219.1;Note=Converts (S)-4-amino-5-oxopentanoate to 5-aminolevulinate during the porphyrin biosynthesis pathway;gbkey=CDS;product=glutamate-1-semialdehyde aminotransferase;protein_id=AID77219.1;transl_table=11
ECOLIN_00830:chloride channel protein	ECOLIN_00830	812.313	1011.76	928.633	0.313082	0.151387	0.038632	0.0563941	0.190058	0.151661	0.210141	0.295395	ECOLIN_00830	ID=gene161;Name=ECOLIN_00830;gbkey=Gene;gene_biotype=protein_coding;locus_tag=ECOLIN_00830;ID=cds159;Parent=gene161;Dbxref=NCBI_GP:AID77220.1;Name=AID77220.1;Note=Acts as an electrical shunt for an outwardly-directed proton pump that is linked to amino acid decarboxylation;gbkey=CDS;product=chloride channel protein;protein_id=AID77220.1;transl_table=11
ECOLIN_00835:iron-sulfur cluster insertion protein ErpA	ECOLIN_00835	1908.36	5402.61	4187.77	1.47453	0.188087	4.51884e-15	2.1111e-14	1.11325	0.188188	3.30649e-09	1.96885e-08	ECOLIN_00835	ID=gene162;Name=ECOLIN_00835;gbkey=Gene;gene_biotype=protein_coding;locus_tag=ECOLIN_00835;ID=cds160;Parent=gene162;Dbxref=NCBI_GP:AID77221.1;Name=AID77221.1;Note=essential respiratory protein A%3B may be involved in the transfer of iron-sulfur clusters%3B essential for growth using oxygen or alternate electron acceptors;gbkey=CDS;product=iron-sulfur cluster insertion protein ErpA;protein_id=AID7…
ECOLIN_00840:hypothetical protein	ECOLIN_00840	240.728	127.336	171.003	-0.909381	0.169366	7.90337e-08	2.2833e-07	-0.486573	0.166254	0.00342594	0.00802345	ECOLIN_00840	ID=gene163;Name=ECOLIN_00840;gbkey=Gene;gene_biotype=protein_coding;locus_tag=ECOLIN_00840;ID=cds161;Parent=gene163;Dbxref=NCBI_GP:AID77222.1;Name=AID77222.1;gbkey=CDS;product=hypothetical protein;protein_id=AID77222.1;transl_table=11
ECOLIN_00845:vitamin B12-transporter protein BtuF	ECOLIN_00845	387.436	92.8623	221.467	-2.03897	0.16571	8.56941e-35	1.12124e-33	-0.792319	0.154453	2.90001e-07	1.312e-06	ECOLIN_00845	ID=gene164;Name=ECOLIN_00845;gbkey=Gene;gene_biotype=protein_coding;locus_tag=ECOLIN_00845;ID=cds162;Parent=gene164;Dbxref=NCBI_GP:AID77223.1;Name=AID77223.1;Note=solute binding component of the vitamin B12 transport system BtuCDF;gbkey=CDS;product=vitamin B12-transporter protein BtuF;protein_id=AID77223.1;transl_table=11
ECOLIN_00850:5'-methylthioadenosine nucleosidase	ECOLIN_00850	1365.9	2011.8	1906.44	0.551751	0.143317	0.000118185	0.000251656	0.475776	0.143425	0.000909087	0.00241066	ECOLIN_00850	ID=gene165;Name=ECOLIN_00850;gbkey=Gene;gene_biotype=protein_coding;locus_tag=ECOLIN_00850;ID=cds163;Parent=gene165;Dbxref=NCBI_GP:AID77224.1;Name=AID77224.1;Note=enables the cleavage of the glycosidic bond in both 5'-methylthioadenosine and S-adenosylhomocysteine;gbkey=CDS;product=5'-methylthioadenosine nucleosidase;protein_id=AID77224.1;transl_table=11
ECOLIN_00855:deoxyguanosinetriphosphate triphosphohydrolase	ECOLIN_00855	1062.42	1268.54	1172.06	0.254627	0.12368	0.0395179	0.0575859	0.140026	0.123938	0.258557	0.348197	dgt	ID=gene166;Name=dgt;gbkey=Gene;gene=dgt;gene_biotype=protein_coding;locus_tag=ECOLIN_00855;ID=cds164;Parent=gene166;Dbxref=NCBI_GP:AID77225.1;Name=AID77225.1;Note=forms a homotetramer%3B requires magnesium for activity%3B catalyzes the hydrolysis of dGTP to form deoxyguanosine and triphosphate;gbkey=CDS;gene=dgt;product=deoxyguanosinetriphosphate triphosphohydrolase;protein_id=AID77225.1;transl_t…
ECOLIN_00860:serine endoprotease	ECOLIN_00860	1490	2069.08	3533.68	0.471532	0.0810826	6.04711e-09	1.87679e-08	1.24162	0.0803479	7.20186e-54	7.30769e-52	ECOLIN_00860	ID=gene167;Name=ECOLIN_00860;gbkey=Gene;gene_biotype=protein_coding;locus_tag=ECOLIN_00860;ID=cds165;Parent=gene167;Dbxref=NCBI_GP:AID77226.1;Name=AID77226.1;Note=protease Do%3B required at high temperature%3B degrades damaged proteins;gbkey=CDS;product=serine endoprotease;protein_id=AID77226.1;transl_table=11
ECOLIN_00865:transcriptional regulator	ECOLIN_00865	179.995	166.404	151.225	-0.106513	0.141696	0.452231	0.509862	-0.247193	0.143594	0.0851656	0.137377	ECOLIN_00865	ID=gene168;Name=ECOLIN_00865;gbkey=Gene;gene_biotype=protein_coding;locus_tag=ECOLIN_00865;ID=cds166;Parent=gene168;Dbxref=NCBI_GP:AID77227.1;Name=AID77227.1;Note=regulates the expression of the operons for the enzymes involved in galactarate%2C glucarate and glycerate utilization;gbkey=CDS;product=transcriptional regulator;protein_id=AID77227.1;transl_table=11
ECOLIN_00870:hypothetical protein	ECOLIN_00870	1818.91	4360.73	3115.49	1.22632	0.234559	1.71178e-07	4.79221e-07	0.75446	0.234686	0.0013055	0.00333381	ECOLIN_00870	ID=gene169;Name=ECOLIN_00870;gbkey=Gene;gene_biotype=protein_coding;locus_tag=ECOLIN_00870;ID=cds167;Parent=gene169;Dbxref=NCBI_GP:AID77228.1;Name=AID77228.1;gbkey=CDS;product=hypothetical protein;protein_id=AID77228.1;transl_table=11
ECOLIN_00875:2%2C3%2C4%2C5-tetrahydropyridine-2%2C6-carboxylate N-succinyltransferase	ECOLIN_00875	18328.3	8253.98	12176.8	-1.1369	0.157339	4.98225e-13	2.04387e-12	-0.582679	0.157272	0.000211461	0.000630327	dapD	ID=gene170;Name=dapD;gbkey=Gene;gene=dapD;gene_biotype=protein_coding;locus_tag=ECOLIN_00875;ID=cds168;Parent=gene170;Dbxref=NCBI_GP:AID77229.1;Name=AID77229.1;Note=catalyzes the formation of N-succinyl-2-amino-6-ketopimelate from succinyl-CoA and tetrahydrodipicolinate in the lysine biosynthetic pathway;gbkey=CDS;gene=dapD;product=2%2C3%2C4%2C5-tetrahydropyridine-2%2C6-carboxylate N-succinyltran…
ECOLIN_00880:protein-PII uridylyltransferase	ECOLIN_00880	1141.6	1315.09	1344.82	0.201694	0.129109	0.118242	0.156565	0.233003	0.129149	0.0712083	0.117312	ECOLIN_00880	ID=gene171;Name=ECOLIN_00880;gbkey=Gene;gene_biotype=protein_coding;locus_tag=ECOLIN_00880;ID=cds169;Parent=gene171;Dbxref=NCBI_GP:AID77230.1;Name=AID77230.1;Note=catalyzes the uridylylation or deuridylylation of the PII nitrogen regulatory protein;gbkey=CDS;product=protein-PII uridylyltransferase;protein_id=AID77230.1;transl_table=11
ECOLIN_00885:methionine aminopeptidase	ECOLIN_00885	4657.22	3262.29	3532.92	-0.510011	0.120602	2.34842e-05	5.40321e-05	-0.395739	0.120574	0.00103022	0.00270161	ECOLIN_00885	ID=gene172;Name=ECOLIN_00885;gbkey=Gene;gene_biotype=protein_coding;locus_tag=ECOLIN_00885;ID=cds170;Parent=gene172;Dbxref=NCBI_GP:AID77231.1;Name=AID77231.1;Note=catalyzes the removal of N-terminal amino acids from peptides and arylamides%3B generally Co(II) however activity has been shown for some methionine aminopeptidases with Zn%2C Fe%2C or Mn;gbkey=CDS;product=methionine aminopeptidase;prot…
ECOLIN_00890:30S ribosomal protein S2	ECOLIN_00890	52548.1	17083.1	17032.8	-1.59169	0.190229	5.89949e-17	3.06823e-16	-1.59582	0.190233	4.91384e-17	6.6936e-16	ECOLIN_00890	ID=gene173;Name=ECOLIN_00890;gbkey=Gene;gene_biotype=protein_coding;locus_tag=ECOLIN_00890;ID=cds171;Parent=gene173;Dbxref=NCBI_GP:AID77232.1;Name=AID77232.1;gbkey=CDS;product=30S ribosomal protein S2;protein_id=AID77232.1;transl_table=11
ECOLIN_00895:elongation factor Ts	ECOLIN_00895	25693	10445.8	10405.7	-1.25544	0.255296	8.76199e-07	2.30379e-06	-1.26078	0.255301	7.87699e-07	3.34738e-06	tsf	ID=gene174;Name=tsf;gbkey=Gene;gene=tsf;gene_biotype=protein_coding;locus_tag=ECOLIN_00895;ID=cds172;Parent=gene174;Dbxref=NCBI_GP:AID77233.1;Name=AID77233.1;Note=EF-Ts%3B functions during elongation stage of protein translation%3B forms a dimer%3B associates with EF-Tu-GDP complex and promotes exchange of GDP to GTP resulting in regeneration of the active form of EF-Tu;gbkey=CDS;gene=tsf;product…
ECOLIN_00900:uridylate kinase	ECOLIN_00900	2991.68	1410.33	1544.65	-1.06375	0.19881	8.76632e-08	2.52381e-07	-0.934296	0.198763	2.59447e-06	1.03695e-05	ECOLIN_00900	ID=gene175;Name=ECOLIN_00900;gbkey=Gene;gene_biotype=protein_coding;locus_tag=ECOLIN_00900;ID=cds173;Parent=gene175;Dbxref=NCBI_GP:AID77234.1;Name=AID77234.1;gbkey=CDS;product=uridylate kinase;protein_id=AID77234.1;transl_table=11
ECOLIN_00905:ribosome recycling factor	ECOLIN_00905	8697.42	5501.44	5612.49	-0.648868	0.189106	0.000600838	0.00116694	-0.620476	0.189113	0.00103449	0.00270944	frr	ID=gene176;Name=frr;gbkey=Gene;gene=frr;gene_biotype=protein_coding;locus_tag=ECOLIN_00905;ID=cds174;Parent=gene176;Dbxref=NCBI_GP:AID77235.1;Name=AID77235.1;Note=Rrf%3B Frr%3B ribosome-recycling factor%3B release factor 4%3B RF4%3B recycles ribosomes upon translation termination along with release factor RF-3 and elongation factor EF-G%3B A GTPase-dependent process results in release of 50S from…
ECOLIN_00915:UDP pyrophosphate synthase	ECOLIN_00915	4176.72	872.038	1449.64	-2.24842	0.10866	4.06647e-95	4.39532e-93	-1.51664	0.107431	2.97016e-45	2.30744e-43	ECOLIN_00915	ID=gene178;Name=ECOLIN_00915;gbkey=Gene;gene_biotype=protein_coding;locus_tag=ECOLIN_00915;ID=cds175;Parent=gene178;Dbxref=NCBI_GP:AID77236.1;Name=AID77236.1;Note=catalyzes the formation of undecaprenyl pyrophosphate from isopentenyl pyrophosphate;gbkey=CDS;product=UDP pyrophosphate synthase;protein_id=AID77236.1;transl_table=11
ECOLIN_00920:CDP-diglyceride synthetase	ECOLIN_00920	3238.82	836.349	1422.86	-1.9362	0.138923	3.76051e-44	7.88914e-43	-1.17513	0.137905	1.57814e-17	2.24186e-16	cdsA	ID=gene179;Name=cdsA;gbkey=Gene;gene=cdsA;gene_biotype=protein_coding;locus_tag=ECOLIN_00920;ID=cds176;Parent=gene179;Dbxref=NCBI_GP:AID77237.1;Name=AID77237.1;Note=catalyzes the synthesis of CDP-diglyceride from CTP and phosphatidate;gbkey=CDS;gene=cdsA;product=CDP-diglyceride synthetase;protein_id=AID77237.1;transl_table=11
ECOLIN_00925:zinc metallopeptidase RseP	ECOLIN_00925	5288.56	2081.8	3006.64	-1.33518	0.127579	1.24371e-25	1.00385e-24	-0.808181	0.127257	2.14254e-10	1.44935e-09	ECOLIN_00925	ID=gene180;Name=ECOLIN_00925;gbkey=Gene;gene_biotype=protein_coding;locus_tag=ECOLIN_00925;ID=cds177;Parent=gene180;Dbxref=NCBI_GP:AID77238.1;Name=AID77238.1;Note=catalyzes the cleavage of RseA which activates the sigmaE-mediated stress response;gbkey=CDS;product=zinc metallopeptidase RseP;protein_id=AID77238.1;transl_table=11
ECOLIN_00930:outer membrane protein assembly protein YaeT	ECOLIN_00930	20632.5	7481.38	10622.7	-1.45486	0.109742	4.1022e-40	7.15654e-39	-0.951982	0.109641	3.86561e-18	5.93205e-17	ECOLIN_00930	ID=gene181;Name=ECOLIN_00930;gbkey=Gene;gene_biotype=protein_coding;locus_tag=ECOLIN_00930;ID=cds178;Parent=gene181;Dbxref=NCBI_GP:AID77239.1;Name=AID77239.1;Note=part of a complex with YfgL%2C YfiO%2C and NlpB involved in outer membrane protein biosynthesis%3B involved in the assembly of outer membrane proteins;gbkey=CDS;product=outer membrane protein assembly protein YaeT;protein_id=AID77239.1;…
ECOLIN_00935:molecular chaperone	ECOLIN_00935	14715.1	11137.4	11544.6	-0.399299	0.117941	0.000710284	0.00136722	-0.347651	0.117943	0.00320229	0.00757098	ECOLIN_00935	ID=gene182;Name=ECOLIN_00935;gbkey=Gene;gene_biotype=protein_coding;locus_tag=ECOLIN_00935;ID=cds179;Parent=gene182;Dbxref=NCBI_GP:AID77240.1;Name=AID77240.1;gbkey=CDS;product=molecular chaperone;protein_id=AID77240.1;transl_table=11
ECOLIN_00940:UDP-3-O-(3-hydroxymyristoyl) glucosamine N-acyltransferase	ECOLIN_00940	14344.6	4298.03	7281.14	-1.72913	0.106909	7.71042e-59	3.14231e-57	-0.972645	0.106649	7.50613e-20	1.32342e-18	lpxD	ID=gene183;Name=lpxD;gbkey=Gene;gene=lpxD;gene_biotype=protein_coding;locus_tag=ECOLIN_00940;ID=cds180;Parent=gene183;Dbxref=NCBI_GP:AID77241.1;Name=AID77241.1;Note=adds the O-linked and N-linked 3(R)-hydroxy fatty acids to the glucosamine disaccharide during lipid A biosynthesis;gbkey=CDS;gene=lpxD;product=UDP-3-O-(3-hydroxymyristoyl) glucosamine N-acyltransferase;protein_id=AID77241.1;transl_ta…
ECOLIN_00945:hydroxymyristoyl-ACP dehydratase	ECOLIN_00945	3866.62	2333.99	2481.27	-0.722294	0.134973	8.72865e-08	2.51442e-07	-0.634309	0.134956	2.60016e-06	1.0384e-05	ECOLIN_00945	ID=gene184;Name=ECOLIN_00945;gbkey=Gene;gene_biotype=protein_coding;locus_tag=ECOLIN_00945;ID=cds181;Parent=gene184;Dbxref=NCBI_GP:AID77242.1;Name=AID77242.1;gbkey=CDS;product=hydroxymyristoyl-ACP dehydratase;protein_id=AID77242.1;transl_table=11
ECOLIN_00950:UDP-N-acetylglucosamine acyltransferase	ECOLIN_00950	5026.74	3348.34	3894.76	-0.580521	0.144774	6.07555e-05	0.000133308	-0.364361	0.144709	0.0118063	0.0242566	ECOLIN_00950	ID=gene185;Name=ECOLIN_00950;gbkey=Gene;gene_biotype=protein_coding;locus_tag=ECOLIN_00950;ID=cds182;Parent=gene185;Dbxref=NCBI_GP:AID77243.1;Name=AID77243.1;Note=catalyzes the addition of (R)-3-hydroxytetradecanoyl to the glucosamine disaccharide in lipid A biosynthesis;gbkey=CDS;product=UDP-N-acetylglucosamine acyltransferase;protein_id=AID77243.1;transl_table=11
ECOLIN_00955:lipid-A-disaccharide synthase	ECOLIN_00955	2026.58	1151.42	1507.13	-0.808282	0.14509	2.53452e-08	7.55042e-08	-0.422952	0.144722	0.00347207	0.00811238	lpxB	ID=gene186;Name=lpxB;gbkey=Gene;gene=lpxB;gene_biotype=protein_coding;locus_tag=ECOLIN_00955;ID=cds183;Parent=gene186;Dbxref=NCBI_GP:AID77244.1;Name=AID77244.1;Note=catalyzes the formation of lipid A disaccharide from UDP-2%2C3-diacylglucosamine and 2%2C3-diacylglucosamine-1-phosphate%2C lipid A disaccharide is a precursor of lipid A that anchors LPS to the OM;gbkey=CDS;gene=lpxB;product=lipid-A-…
ECOLIN_00960:ribonuclease HII	ECOLIN_00960	557.954	294.569	407.305	-0.916265	0.155443	3.75743e-09	1.1824e-08	-0.450796	0.153812	0.00338066	0.00793234	rnhB	ID=gene187;Name=rnhB;gbkey=Gene;gene=rnhB;gene_biotype=protein_coding;locus_tag=ECOLIN_00960;ID=cds184;Parent=gene187;Dbxref=NCBI_GP:AID77245.1;Name=AID77245.1;Note=RNH2%3B RNase HII%3B binds manganese%3B endonuclease which specifically degrades the RNA of RNA-DNA hybrids;gbkey=CDS;gene=rnhB;product=ribonuclease HII;protein_id=AID77245.1;transl_table=11
ECOLIN_00965:DNA polymerase III subunit alpha	ECOLIN_00965	4825.65	2008.21	3058.64	-1.25652	0.120801	2.43857e-25	1.93066e-24	-0.653275	0.120399	5.76611e-08	2.85834e-07	dnaE	ID=gene188;Name=dnaE;gbkey=Gene;gene=dnaE;gene_biotype=protein_coding;locus_tag=ECOLIN_00965;ID=cds185;Parent=gene188;Dbxref=NCBI_GP:AID77246.1;Name=AID77246.1;Note=catalyzes DNA-template-directed extension of the 3'- end of a DNA strand by one nucleotide at a time%3B main replicative polymerase;gbkey=CDS;gene=dnaE;product=DNA polymerase III subunit alpha;protein_id=AID77246.1;transl_table=11
ECOLIN_00970:acetyl-CoA carboxylase subunit alpha	ECOLIN_00970	4726.15	2331.46	3043.63	-1.01195	0.129083	4.52196e-15	2.1111e-14	-0.629687	0.128878	1.02955e-06	4.33438e-06	ECOLIN_00970	ID=gene189;Name=ECOLIN_00970;gbkey=Gene;gene_biotype=protein_coding;locus_tag=ECOLIN_00970;ID=cds186;Parent=gene189;Dbxref=NCBI_GP:AID77247.1;Name=AID77247.1;Note=catalyzes the carboxylation of acetyl-CoA to malonyl-CoA%3B forms a tetramer composed of two alpha (AccA) and two beta (AccD) subunits%3B one of the two catalytic subunits that can form the acetyl CoA carboxylase enzyme together with a …
ECOLIN_00975:lysine decarboxylase LdcC	ECOLIN_00975	577.522	402.38	387.811	-0.519145	0.123124	2.48192e-05	5.69194e-05	-0.576224	0.123653	3.16176e-06	1.24402e-05	ECOLIN_00975	ID=gene190;Name=ECOLIN_00975;gbkey=Gene;gene_biotype=protein_coding;locus_tag=ECOLIN_00975;ID=cds187;Parent=gene190;Dbxref=NCBI_GP:AID77248.1;Name=AID77248.1;Note=constitutive%3B catalyzes the formation of cadaverine from lysine;gbkey=CDS;product=lysine decarboxylase LdcC;protein_id=AID77248.1;transl_table=11
ECOLIN_00980:lyase	ECOLIN_00980	117.307	98.895	100.554	-0.245214	0.189213	0.194988	0.244633	-0.227553	0.189674	0.230254	0.317741	ECOLIN_00980	ID=gene191;Name=ECOLIN_00980;gbkey=Gene;gene_biotype=protein_coding;locus_tag=ECOLIN_00980;ID=cds188;Parent=gene191;Dbxref=NCBI_GP:AID77249.1;Name=AID77249.1;gbkey=CDS;product=lyase;protein_id=AID77249.1;transl_table=11
ECOLIN_00985:tRNA(Ile)-lysidine ligase	ECOLIN_00985	338.791	204.848	328.363	-0.720723	0.146351	8.45299e-07	2.22725e-06	-0.0487977	0.142797	0.732557	0.794562	tilS	ID=gene192;Name=tilS;gbkey=Gene;gene=tilS;gene_biotype=protein_coding;locus_tag=ECOLIN_00985;ID=cds189;Parent=gene192;Dbxref=NCBI_GP:AID77250.1;Name=AID77250.1;Note=Ligates lysine onto the cytidine present at position 34 of the AUA codon-specific tRNA(Ile) that contains the anticodon CAU%3B ATP-dependent%3B responsible for modifying the wobble-base of the CAU anticodon of tRNAIle such that it exh…
ECOLIN_00990:Rho-binding antiterminator	ECOLIN_00990	175.349	799.071	559.419	2.14588	0.195898	6.35501e-28	5.8405e-27	1.63801	0.196828	8.64851e-17	1.15592e-15	ECOLIN_00990	ID=gene193;Name=ECOLIN_00990;gbkey=Gene;gene_biotype=protein_coding;locus_tag=ECOLIN_00990;ID=cds190;Parent=gene193;Dbxref=NCBI_GP:AID77251.1;Name=AID77251.1;Note=Suppresses temperature-sensitive mutations in essential genes by modulating rho-dependent transcription termination;gbkey=CDS;product=Rho-binding antiterminator;protein_id=AID77251.1;transl_table=11
ECOLIN_00995:hypothetical protein	ECOLIN_00995	565.141	2286.72	1539.75	1.9832	0.181892	1.11331e-27	1.01195e-26	1.42112	0.182287	6.38624e-15	7.2494e-14	ECOLIN_00995	ID=gene194;Name=ECOLIN_00995;gbkey=Gene;gene_biotype=protein_coding;locus_tag=ECOLIN_00995;ID=cds191;Parent=gene194;Dbxref=NCBI_GP:AID77252.1;Name=AID77252.1;gbkey=CDS;product=hypothetical protein;protein_id=AID77252.1;transl_table=11
ECOLIN_01000:hypothetical protein	ECOLIN_01000	338.672	244.53	240.906	-0.470014	0.131815	0.00036289	0.000730777	-0.490505	0.13236	0.000210691	0.000628406	ECOLIN_01000	ID=gene195;Name=ECOLIN_01000;gbkey=Gene;gene_biotype=protein_coding;locus_tag=ECOLIN_01000;ID=cds192;Parent=gene195;Dbxref=NCBI_GP:AID77253.1;Name=AID77253.1;gbkey=CDS;product=hypothetical protein;protein_id=AID77253.1;transl_table=11
ECOLIN_01005:hypothetical protein	ECOLIN_01005	147.793	119.298	103.598	-0.298756	0.178532	0.0942472	0.127415	-0.504841	0.181315	0.00536378	0.0120673	ECOLIN_01005	ID=gene196;Name=ECOLIN_01005;gbkey=Gene;gene_biotype=protein_coding;locus_tag=ECOLIN_01005;ID=cds193;Parent=gene196;Dbxref=NCBI_GP:AID77254.1;Name=AID77254.1;gbkey=CDS;product=hypothetical protein;protein_id=AID77254.1;transl_table=11
ECOLIN_01010:copper homeostasis protein	ECOLIN_01010	456.573	706.903	478.175	0.627559	0.110831	1.49355e-08	4.52802e-08	0.0644113	0.112963	0.568542	0.653507	ECOLIN_01010	ID=gene197;Name=ECOLIN_01010;gbkey=Gene;gene_biotype=protein_coding;locus_tag=ECOLIN_01010;ID=cds194;Parent=gene197;Dbxref=NCBI_GP:AID77255.1;Name=AID77255.1;gbkey=CDS;product=copper homeostasis protein;protein_id=AID77255.1;transl_table=11
ECOLIN_01015:transposase	ECOLIN_01015	220.869	350.821	268.753	0.654756	0.203033	0.00126029	0.00234248	0.275345	0.204512	0.178189	0.256465	ECOLIN_01015	ID=gene198;Name=ECOLIN_01015;gbkey=Gene;gene_biotype=protein_coding;locus_tag=ECOLIN_01015;ID=cds195;Parent=gene198;Dbxref=NCBI_GP:AID77256.1;Name=AID77256.1;gbkey=CDS;product=transposase;protein_id=AID77256.1;transl_table=11
ECOLIN_01020:transposase	ECOLIN_01020	152.101	242.02	175.809	0.651268	0.241279	0.00695	0.0115454	0.201571	0.24335	0.407491	0.504619	ECOLIN_01020	ID=gene199;Name=ECOLIN_01020;gbkey=Gene;gene_biotype=protein_coding;locus_tag=ECOLIN_01020;ID=cds196;Parent=gene199;Dbxref=NCBI_GP:AID77257.1;Name=AID77257.1;gbkey=CDS;product=transposase;protein_id=AID77257.1;transl_table=11
ECOLIN_01025:hypothetical protein	ECOLIN_01025	71.3614	72.7006	67.3447	0.0317886	0.207466	0.878222	0.899016	-0.078181	0.20983	0.709452	0.774741	ECOLIN_01025	ID=gene200;Name=ECOLIN_01025;gbkey=Gene;gene_biotype=protein_coding;locus_tag=ECOLIN_01025;ID=cds197;Parent=gene200;Dbxref=NCBI_GP:AID77258.1;Name=AID77258.1;gbkey=CDS;product=hypothetical protein;protein_id=AID77258.1;transl_table=11
ECOLIN_01030:hypothetical protein	ECOLIN_01030	116.317	92.0046	73.7062	-0.334048	0.19255	0.082766	0.113177	-0.653532	0.197458	0.000933864	0.00246846	ECOLIN_01030	ID=gene201;Name=ECOLIN_01030;gbkey=Gene;gene_biotype=protein_coding;locus_tag=ECOLIN_01030;ID=cds198;Parent=gene201;Dbxref=NCBI_GP:AID77259.1;Name=AID77259.1;gbkey=CDS;product=hypothetical protein;protein_id=AID77259.1;transl_table=11
ECOLIN_01035:proline--tRNA ligase	ECOLIN_01035	9211.28	3431.57	5705.77	-1.4092	0.149204	3.5602e-21	2.31088e-20	-0.68313	0.148984	4.53411e-06	1.74757e-05	ECOLIN_01035	ID=gene202;Name=ECOLIN_01035;gbkey=Gene;gene_biotype=protein_coding;locus_tag=ECOLIN_01035;ID=cds199;Parent=gene202;Dbxref=NCBI_GP:AID77260.1;Name=AID77260.1;Note=catalyzes the formation of prolyl-tRNA(Pro) from proline and tRNA(Pro);gbkey=CDS;product=proline--tRNA ligase;protein_id=AID77260.1;transl_table=11
ECOLIN_01040:hypothetical protein	ECOLIN_01040	652.6	166.569	353.378	-1.94775	0.156624	1.66981e-35	2.2746e-34	-0.876886	0.150709	5.94179e-09	3.42324e-08	ECOLIN_01040	ID=gene203;Name=ECOLIN_01040;gbkey=Gene;gene_biotype=protein_coding;locus_tag=ECOLIN_01040;ID=cds200;Parent=gene203;Dbxref=NCBI_GP:AID77261.1;Name=AID77261.1;gbkey=CDS;product=hypothetical protein;protein_id=AID77261.1;transl_table=11
ECOLIN_01045:membrane protein	ECOLIN_01045	1152.6	831.05	918.653	-0.46775	0.109875	2.071e-05	4.78487e-05	-0.325431	0.109689	0.00300871	0.00715415	rcsF	ID=gene204;Name=rcsF;gbkey=Gene;gene=rcsF;gene_biotype=protein_coding;locus_tag=ECOLIN_01045;ID=cds201;Parent=gene204;Dbxref=NCBI_GP:AID77262.1;Name=AID77262.1;gbkey=CDS;gene=rcsF;product=membrane protein;protein_id=AID77262.1;transl_table=11
ECOLIN_01050:DL-methionine transporter substrate-binding subunit	ECOLIN_01050	50958.4	76152.4	37144.2	0.558131	0.269573	0.0384125	0.0561066	-0.43907	0.269588	0.103382	0.162458	metQ	ID=gene205;Name=metQ;gbkey=Gene;gene=metQ;gene_biotype=protein_coding;locus_tag=ECOLIN_01050;ID=cds202;Parent=gene205;Dbxref=NCBI_GP:AID77263.1;Name=AID77263.1;gbkey=CDS;gene=metQ;product=DL-methionine transporter substrate-binding subunit;protein_id=AID77263.1;transl_table=11
ECOLIN_01055:DL-methionine transporter permease subunit	ECOLIN_01055	13224.8	10432.7	5224.66	-0.339782	0.118596	0.00416961	0.00720837	-1.33055	0.118867	4.38326e-29	1.63861e-27	ECOLIN_01055	ID=gene206;Name=ECOLIN_01055;gbkey=Gene;gene_biotype=protein_coding;locus_tag=ECOLIN_01055;ID=cds203;Parent=gene206;Dbxref=NCBI_GP:AID77264.1;Name=AID77264.1;Note=part of the MetNIQ methionine uptake system;gbkey=CDS;product=DL-methionine transporter permease subunit;protein_id=AID77264.1;transl_table=11
ECOLIN_01060:DL-methionine transporter ATP-binding subunit	ECOLIN_01060	13012	11150.5	5784.55	-0.220808	0.134602	0.100913	0.135458	-1.15907	0.134809	8.11951e-18	1.20869e-16	metN	ID=gene207;Name=metN;gbkey=Gene;gene=metN;gene_biotype=protein_coding;locus_tag=ECOLIN_01060;ID=cds204;Parent=gene207;Dbxref=NCBI_GP:AID77265.1;Name=AID77265.1;Note=part of the metNIQ transport system for methionine;gbkey=CDS;gene=metN;product=DL-methionine transporter ATP-binding subunit;protein_id=AID77265.1;transl_table=11
ECOLIN_01065:D%2CD-heptose 1%2C7-bisphosphate phosphatase	ECOLIN_01065	664.526	451.673	360.977	-0.553551	0.124607	8.89699e-06	2.13493e-05	-0.873727	0.126252	4.50109e-12	3.74864e-11	ECOLIN_01065	ID=gene208;Name=ECOLIN_01065;gbkey=Gene;gene_biotype=protein_coding;locus_tag=ECOLIN_01065;ID=cds205;Parent=gene208;Dbxref=NCBI_GP:AID77266.1;Name=AID77266.1;Note=Converts the D-glycero-beta-D-manno-heptose 1%2C7-bisphosphate intermediate into D-glycero-beta-D-manno-heptose 1-phosphate;gbkey=CDS;product=D%2CD-heptose 1%2C7-bisphosphate phosphatase;protein_id=AID77266.1;transl_table=11
ECOLIN_01070:16S ribosomal RNA	ECOLIN_01070	45980.1	32652.8	37642.6	-0.377945	0.611865	0.536778	0.592685	-0.221793	0.611865	0.716988	0.781255	ECOLIN_01070	ID=gene209;Name=ECOLIN_01070;gbkey=Gene;gene_biotype=rRNA;locus_tag=ECOLIN_01070;ID=rna0;Parent=gene209;gbkey=rRNA;product=16S ribosomal RNA
ECOLIN_01075:tRNA-Glu	ECOLIN_01075	4.40958	1.8893	2.44742	-0.871821	0.656021	0.183864	0.232259	-0.59726	0.650459	0.358507	0.455067	ECOLIN_01075	ID=gene210;Name=ECOLIN_01075;gbkey=Gene;gene_biotype=tRNA;locus_tag=ECOLIN_01075;ID=rna1;Parent=gene210;anticodon=(pos:234430..234432);gbkey=tRNA;product=tRNA-Glu
ECOLIN_01080:tRNA-Ala	ECOLIN_01080	155.224	13.4738	59.9567	-3.34223	0.310157	4.47332e-27	3.92263e-26	-1.32409	0.26501	5.84138e-07	2.5277e-06	ECOLIN_01080	ID=gene211;Name=ECOLIN_01080;gbkey=Gene;gene_biotype=tRNA;locus_tag=ECOLIN_01080;ID=rna2;Parent=gene211;anticodon=(pos:234515..234517);gbkey=tRNA;product=tRNA-Ala
ECOLIN_01085:23S ribosomal RNA	ECOLIN_01085	101521	64296.2	70188.3	-0.515533	0.597101	0.387922	0.444822	-0.417451	0.597101	0.484471	0.575704	ECOLIN_01085	ID=gene212;Name=ECOLIN_01085;gbkey=Gene;gene_biotype=rRNA;locus_tag=ECOLIN_01085;ID=rna3;Parent=gene212;gbkey=rRNA;product=23S ribosomal RNA
ECOLIN_01090:5S ribosomal RNA	ECOLIN_01090	126.895	69.2939	95.3544	-0.67172	0.612598	0.272855	0.328882	-0.322532	0.61219	0.598298	0.679785	ECOLIN_01090	ID=gene213;Name=ECOLIN_01090;gbkey=Gene;gene_biotype=rRNA;locus_tag=ECOLIN_01090;ID=rna4;Parent=gene213;gbkey=rRNA;product=5S ribosomal RNA
ECOLIN_01095:tRNA-Asp	ECOLIN_01095	94.438	16.9344	36.4864	-2.2993	0.370195	5.26368e-10	1.77071e-09	-1.29609	0.353099	0.00024196	0.000714387	ECOLIN_01095	ID=gene214;Name=ECOLIN_01095;gbkey=Gene;gene_biotype=tRNA;locus_tag=ECOLIN_01095;ID=rna5;Parent=gene214;anticodon=(pos:237607..237609);gbkey=tRNA;product=tRNA-Asp
ECOLIN_01100:2%2C5-diketo-D-gluconic acid reductase	ECOLIN_01100	33.0209	86.1768	67.9652	1.31325	0.272808	1.48053e-06	3.81015e-06	0.983835	0.276479	0.000373049	0.00106414	dkgB	ID=gene215;Name=dkgB;gbkey=Gene;gene=dkgB;gene_biotype=protein_coding;locus_tag=ECOLIN_01100;ID=cds206;Parent=gene215;Dbxref=NCBI_GP:AID77267.1;Name=AID77267.1;Note=catalyzes the reduction of 2%2C5-diketo-D-gluconic acid to 2-keto-L-gulonic acid;gbkey=CDS;gene=dkgB;product=2%2C5-diketo-D-gluconic acid reductase;protein_id=AID77267.1;transl_table=11
ECOLIN_01105:LysR family transcriptional regulator	ECOLIN_01105	132.697	704.731	345.612	2.37712	0.173526	1.02968e-42	1.99204e-41	1.35859	0.176284	1.28981e-14	1.42827e-13	ECOLIN_01105	ID=gene216;Name=ECOLIN_01105;gbkey=Gene;gene_biotype=protein_coding;locus_tag=ECOLIN_01105;ID=cds207;Parent=gene216;Dbxref=NCBI_GP:AID77268.1;Name=AID77268.1;gbkey=CDS;product=LysR family transcriptional regulator;protein_id=AID77268.1;transl_table=11
ECOLIN_01110:hypothetical protein	ECOLIN_01110	1397.58	2397.93	2248.85	0.773539	0.118386	6.40277e-11	2.30337e-10	0.680986	0.118511	9.12795e-09	5.09362e-08	ECOLIN_01110	ID=gene217;Name=ECOLIN_01110;gbkey=Gene;gene_biotype=protein_coding;locus_tag=ECOLIN_01110;ID=cds208;Parent=gene217;Dbxref=NCBI_GP:AID77269.1;Name=AID77269.1;gbkey=CDS;product=hypothetical protein;protein_id=AID77269.1;transl_table=11
ECOLIN_01115:SAM-dependent methyltransferase	ECOLIN_01115	217.302	781.425	821.79	1.82141	0.166084	5.52041e-28	5.10177e-27	1.89264	0.166069	4.34413e-30	1.75602e-28	ECOLIN_01115	ID=gene218;Name=ECOLIN_01115;gbkey=Gene;gene_biotype=protein_coding;locus_tag=ECOLIN_01115;ID=cds209;Parent=gene218;Dbxref=NCBI_GP:AID77270.1;Name=AID77270.1;gbkey=CDS;product=SAM-dependent methyltransferase;protein_id=AID77270.1;transl_table=11
ECOLIN_01120:lytic murein transglycosylase	ECOLIN_01120	14649.8	3227.14	5777.1	-2.14326	0.189961	1.59797e-29	1.59861e-28	-1.31827	0.189763	3.73336e-12	3.15685e-11	mltD	ID=gene219;Name=mltD;gbkey=Gene;gene=mltD;gene_biotype=protein_coding;gene_synonym=dniR,yafG;locus_tag=ECOLIN_01120;ID=cds210;Parent=gene219;Dbxref=NCBI_GP:AID77271.1;Name=AID77271.1;Note=catalyzes the cleavage of the beta-1%2C4-glycosidic bond between N-acetylmuramic acid and N-acetylglucosamine residues%3B may play a role in recycling muropeptides during cell division and/or cell elongation%3B …
ECOLIN_01125:hydroxyacylglutathione hydrolase	ECOLIN_01125	535.763	786.898	670.397	0.533378	0.277057	0.0542094	0.0767889	0.310766	0.277333	0.262479	0.352429	ECOLIN_01125	ID=gene220;Name=ECOLIN_01125;gbkey=Gene;gene_biotype=protein_coding;locus_tag=ECOLIN_01125;ID=cds211;Parent=gene220;Dbxref=NCBI_GP:AID77272.1;Name=AID77272.1;Note=catalyzes the hydrolysis of S-D-lactoylglutathione to D-lactic acid and reduced glutathione%3B plays an important role in cellular detoxification using glutathione;gbkey=CDS;product=hydroxyacylglutathione hydrolase;protein_id=AID77272.1…
ECOLIN_01130:hypothetical protein	ECOLIN_01130	575.048	936.955	683.012	0.69495	0.153813	6.2381e-06	1.51444e-05	0.244121	0.154719	0.114602	0.177178	ECOLIN_01130	ID=gene221;Name=ECOLIN_01130;gbkey=Gene;gene_biotype=protein_coding;locus_tag=ECOLIN_01130;ID=cds212;Parent=gene221;Dbxref=NCBI_GP:AID77273.1;Name=AID77273.1;gbkey=CDS;product=hypothetical protein;protein_id=AID77273.1;transl_table=11
ECOLIN_01135:ribonuclease H	ECOLIN_01135	546.582	336.05	378.68	-0.695414	0.144671	1.5332e-06	3.9355e-06	-0.52389	0.144207	0.000280241	0.00081674	ECOLIN_01135	ID=gene222;Name=ECOLIN_01135;gbkey=Gene;gene_biotype=protein_coding;locus_tag=ECOLIN_01135;ID=cds213;Parent=gene222;Dbxref=NCBI_GP:AID77274.1;Name=AID77274.1;gbkey=CDS;product=ribonuclease H;protein_id=AID77274.1;transl_table=11
ECOLIN_01140:DNA polymerase III subunit epsilon	ECOLIN_01140	1334.54	1134.72	1342.33	-0.232184	0.116807	0.046838	0.0673059	0.00794001	0.116533	0.945678	0.96075	ECOLIN_01140	ID=gene223;Name=ECOLIN_01140;gbkey=Gene;gene_biotype=protein_coding;locus_tag=ECOLIN_01140;ID=cds214;Parent=gene223;Dbxref=NCBI_GP:AID77275.1;Name=AID77275.1;Note=3'-5' exonuclease of DNA polymerase III;gbkey=CDS;product=DNA polymerase III subunit epsilon;protein_id=AID77275.1;transl_table=11
ECOLIN_01145:tRNA-Asp	ECOLIN_01145	199.966	65.7967	125.592	-1.56562	0.223156	2.28595e-12	8.99187e-12	-0.661165	0.214431	0.00204692	0.00501839	ECOLIN_01145	ID=gene224;Name=ECOLIN_01145;gbkey=Gene;gene_biotype=tRNA;locus_tag=ECOLIN_01145;ID=rna6;Parent=gene224;anticodon=(pos:245832..245834);gbkey=tRNA;product=tRNA-Asp
ECOLIN_01155:transposase	ECOLIN_01155	31.8019	35.6467	31.8701	0.172543	0.286215	0.546613	0.60194	0.0106498	0.290508	0.970757	0.978035	ECOLIN_01155	ID=gene226;Name=ECOLIN_01155;gbkey=Gene;gene_biotype=protein_coding;locus_tag=ECOLIN_01155;ID=cds215;Parent=gene226;Dbxref=NCBI_GP:AID77276.1;Name=AID77276.1;gbkey=CDS;product=transposase;protein_id=AID77276.1;transl_table=11
ECOLIN_01160:transposase	ECOLIN_01160	45.0635	77.172	55.5657	0.763605	0.231333	0.000963782	0.0018255	0.284667	0.2385	0.232645	0.320418	ECOLIN_01160	ID=gene227;Name=ECOLIN_01160;gbkey=Gene;gene_biotype=protein_coding;locus_tag=ECOLIN_01160;ID=cds216;Parent=gene227;Dbxref=NCBI_GP:AID77277.1;Name=AID77277.1;gbkey=CDS;product=transposase;protein_id=AID77277.1;transl_table=11
ECOLIN_01170:transposase	ECOLIN_01170	657.463	764.696	685.339	0.217809	0.113997	0.0560481	0.079258	0.0594118	0.114582	0.604104	0.684661	ECOLIN_01170	ID=gene229;Name=ECOLIN_01170;gbkey=Gene;gene_biotype=protein_coding;locus_tag=ECOLIN_01170;ID=cds217;Parent=gene229;Dbxref=NCBI_GP:AID77278.1;Name=AID77278.1;gbkey=CDS;product=transposase;protein_id=AID77278.1;transl_table=11
ECOLIN_01175:transposase	ECOLIN_01175	1.27953	4.56287	3.44342	1.14577	0.68844	0.0960526	0.12967	0.807677	0.693331	0.24405	0.332261	ECOLIN_01175	ID=gene230;Name=ECOLIN_01175;gbkey=Gene;gene_biotype=protein_coding;locus_tag=ECOLIN_01175;ID=cds218;Parent=gene230;Dbxref=NCBI_GP:AID77279.1;Name=AID77279.1;gbkey=CDS;product=transposase;protein_id=AID77279.1;transl_table=11
ECOLIN_01180:transposase	ECOLIN_01180	39.7468	58.3777	40.7347	0.536253	0.294063	0.0682125	0.0948413	0.0157369	0.301694	0.9584	0.969884	ECOLIN_01180	ID=gene231;Name=ECOLIN_01180;gbkey=Gene;gene_biotype=protein_coding;locus_tag=ECOLIN_01180;ID=cds219;Parent=gene231;Dbxref=NCBI_GP:AID77280.1;Name=AID77280.1;gbkey=CDS;product=transposase;protein_id=AID77280.1;transl_table=11
ECOLIN_01190:hypothetical protein	ECOLIN_01190	4.09791	13.4199	8.39566	1.36013	0.574222	0.017853	0.0276183	0.77994	0.584704	0.182234	0.261567	ECOLIN_01190	ID=gene233;Name=ECOLIN_01190;gbkey=Gene;gene_biotype=protein_coding;locus_tag=ECOLIN_01190;ID=cds220;Parent=gene233;Dbxref=NCBI_GP:AID77281.1;Name=AID77281.1;gbkey=CDS;product=hypothetical protein;protein_id=AID77281.1;transl_table=11
ECOLIN_01195:malate transporter	ECOLIN_01195	10.8791	23.9017	16.8778	1.01658	0.394778	0.0100221	0.016263	0.555902	0.405639	0.170551	0.247368	ECOLIN_01195	ID=gene234;Name=ECOLIN_01195;gbkey=Gene;gene_biotype=protein_coding;locus_tag=ECOLIN_01195;ID=cds221;Parent=gene234;Dbxref=NCBI_GP:AID77282.1;Name=AID77282.1;gbkey=CDS;product=malate transporter;protein_id=AID77282.1;transl_table=11
ECOLIN_01200:toxin	ECOLIN_01200	2.54819	8.51922	6.05216	1.26005	0.592459	0.0334359	0.0494184	0.802987	0.603807	0.18356	0.263318	ECOLIN_01200	ID=gene235;Name=ECOLIN_01200;gbkey=Gene;gene_biotype=protein_coding;locus_tag=ECOLIN_01200;ID=cds222;Parent=gene235;Dbxref=NCBI_GP:AID77283.1;Name=AID77283.1;gbkey=CDS;product=toxin;protein_id=AID77283.1;transl_table=11
ECOLIN_01205:antitoxin	ECOLIN_01205	7.75747	12.2588	9.42899	0.572948	0.495165	0.247238	0.302626	0.222599	0.50494	0.659326	0.733543	ECOLIN_01205	ID=gene236;Name=ECOLIN_01205;gbkey=Gene;gene_biotype=protein_coding;locus_tag=ECOLIN_01205;ID=cds223;Parent=gene236;Dbxref=NCBI_GP:AID77284.1;Name=AID77284.1;gbkey=CDS;product=antitoxin;protein_id=AID77284.1;transl_table=11
ECOLIN_01210:antitoxin of toxin-antitoxin stability system	ECOLIN_01210	30.8999	46.0669	44.2675	0.54595	0.31436	0.0824392	0.112792	0.496396	0.315779	0.115957	0.178994	ECOLIN_01210	ID=gene237;Name=ECOLIN_01210;gbkey=Gene;gene_biotype=protein_coding;locus_tag=ECOLIN_01210;ID=cds224;Parent=gene237;Dbxref=NCBI_GP:AID77285.1;Name=AID77285.1;gbkey=CDS;product=antitoxin of toxin-antitoxin stability system;protein_id=AID77285.1;transl_table=11
ECOLIN_01215:hypothetical protein	ECOLIN_01215	1.66554	2.27907	3.31118	0.236107	0.697533	0.734995	0.773908	0.648519	0.693005	0.349372	0.445747	ECOLIN_01215	ID=gene238;Name=ECOLIN_01215;gbkey=Gene;gene_biotype=protein_coding;locus_tag=ECOLIN_01215;ID=cds225;Parent=gene238;Dbxref=NCBI_GP:AID77286.1;Name=AID77286.1;gbkey=CDS;product=hypothetical protein;protein_id=AID77286.1;transl_table=11
ECOLIN_01220:hypothetical protein	ECOLIN_01220	6.00079	17.1752	9.60191	1.32491	0.455943	0.0036624	0.00637593	0.571695	0.475998	0.229734	0.317113	ECOLIN_01220	ID=gene239;Name=ECOLIN_01220;gbkey=Gene;gene_biotype=protein_coding;locus_tag=ECOLIN_01220;ID=cds226;Parent=gene239;Dbxref=NCBI_GP:AID77287.1;Name=AID77287.1;gbkey=CDS;product=hypothetical protein;protein_id=AID77287.1;transl_table=11
ECOLIN_01225:hypothetical protein	ECOLIN_01225	7.56161	15.3892	8.93847	0.872472	0.469964	0.0633875	0.0886534	0.217329	0.486962	0.655384	0.730293	ECOLIN_01225	ID=gene240;Name=ECOLIN_01225;gbkey=Gene;gene_biotype=protein_coding;locus_tag=ECOLIN_01225;ID=cds227;Parent=gene240;Dbxref=NCBI_GP:AID77288.1;Name=AID77288.1;gbkey=CDS;product=hypothetical protein;protein_id=AID77288.1;transl_table=11
ECOLIN_01230:hypothetical protein	ECOLIN_01230	54.5499	109.104	65.6315	0.966331	0.239933	5.63741e-05	0.000123968	0.248953	0.247654	0.31478	0.409601	ECOLIN_01230	ID=gene241;Name=ECOLIN_01230;gbkey=Gene;gene_biotype=protein_coding;locus_tag=ECOLIN_01230;ID=cds228;Parent=gene241;Dbxref=NCBI_GP:AID77289.1;Name=AID77289.1;gbkey=CDS;product=hypothetical protein;protein_id=AID77289.1;transl_table=11
ECOLIN_01235:hypothetical protein	ECOLIN_01235	21.0193	38.1223	26.3925	0.778532	0.338552	0.0214713	0.0328074	0.267775	0.34806	0.441693	0.536269	ECOLIN_01235	ID=gene242;Name=ECOLIN_01235;gbkey=Gene;gene_biotype=protein_coding;locus_tag=ECOLIN_01235;ID=cds229;Parent=gene242;Dbxref=NCBI_GP:AID77290.1;Name=AID77290.1;gbkey=CDS;product=hypothetical protein;protein_id=AID77290.1;transl_table=11
ECOLIN_01240:hypothetical protein	ECOLIN_01240	11.5217	22.5566	20.1134	0.892504	0.362853	0.0139058	0.022012	0.73808	0.367705	0.0447215	0.0789334	ECOLIN_01240	ID=gene243;Name=ECOLIN_01240;gbkey=Gene;gene_biotype=protein_coding;locus_tag=ECOLIN_01240;ID=cds230;Parent=gene243;Dbxref=NCBI_GP:AID77291.1;Name=AID77291.1;gbkey=CDS;product=hypothetical protein;protein_id=AID77291.1;transl_table=11
ECOLIN_01245:hypothetical protein	ECOLIN_01245	36.937	95.386	88.5515	1.31077	0.254728	2.66431e-07	7.33497e-07	1.19793	0.256222	2.93436e-06	1.16151e-05	ECOLIN_01245	ID=gene244;Name=ECOLIN_01245;gbkey=Gene;gene_biotype=protein_coding;locus_tag=ECOLIN_01245;ID=cds231;Parent=gene244;Dbxref=NCBI_GP:AID77292.1;Name=AID77292.1;gbkey=CDS;product=hypothetical protein;protein_id=AID77292.1;transl_table=11
ECOLIN_01255:hypothetical protein	ECOLIN_01255	7.53963	19.9938	22.3413	1.22482	0.414483	0.00312612	0.00550198	1.36755	0.412862	0.00092507	0.00244782	ECOLIN_01255	ID=gene245;Name=ECOLIN_01255;gbkey=Gene;gene_biotype=protein_coding;locus_tag=ECOLIN_01255;ID=cds232;Parent=gene245;Dbxref=NCBI_GP:AID77293.1;Name=AID77293.1;gbkey=CDS;product=hypothetical protein;protein_id=AID77293.1;transl_table=11
ECOLIN_01260:hypothetical protein	ECOLIN_01260	21.047	44.5149	47.0494	1.01323	0.294165	0.000572265	0.00111537	1.10484	0.293691	0.000168609	0.000512737	ECOLIN_01260	ID=gene246;Name=ECOLIN_01260;gbkey=Gene;gene_biotype=protein_coding;locus_tag=ECOLIN_01260;ID=cds233;Parent=gene246;Dbxref=NCBI_GP:AID77294.1;Name=AID77294.1;gbkey=CDS;product=hypothetical protein;protein_id=AID77294.1;transl_table=11
ECOLIN_01265:hypothetical protein	ECOLIN_01265	9.70429	31.3896	24.6957	1.53908	0.375866	4.22599e-05	9.43072e-05	1.19983	0.382544	0.00171006	0.00426186	ECOLIN_01265	ID=gene247;Name=ECOLIN_01265;gbkey=Gene;gene_biotype=protein_coding;locus_tag=ECOLIN_01265;ID=cds234;Parent=gene247;Dbxref=NCBI_GP:AID77295.1;Name=AID77295.1;gbkey=CDS;product=hypothetical protein;protein_id=AID77295.1;transl_table=11
ECOLIN_01270:phospholipase	ECOLIN_01270	16.9407	27.8017	29.7901	0.669135	0.327515	0.0410461	0.0597252	0.744079	0.327195	0.022959	0.0441937	ECOLIN_01270	ID=gene248;Name=ECOLIN_01270;gbkey=Gene;gene_biotype=protein_coding;locus_tag=ECOLIN_01270;ID=cds235;Parent=gene248;Dbxref=NCBI_GP:AID77296.1;Name=AID77296.1;gbkey=CDS;product=phospholipase;protein_id=AID77296.1;transl_table=11
ECOLIN_01275:chemotaxis protein	ECOLIN_01275	44.0459	33.9292	31.3755	-0.368378	0.261793	0.159387	0.204562	-0.481022	0.265593	0.0701219	0.115714	ECOLIN_01275	ID=gene249;Name=ECOLIN_01275;gbkey=Gene;gene_biotype=protein_coding;locus_tag=ECOLIN_01275;ID=cds236;Parent=gene249;Dbxref=NCBI_GP:AID77297.1;Name=AID77297.1;gbkey=CDS;product=chemotaxis protein;protein_id=AID77297.1;transl_table=11
ECOLIN_01280:hypothetical protein	ECOLIN_01280	5.7195	7.16394	3.55896	0.252017	0.601182	0.675069	0.718878	-0.46167	0.616951	0.454273	0.547817	ECOLIN_01280	ID=gene250;Name=ECOLIN_01280;gbkey=Gene;gene_biotype=protein_coding;locus_tag=ECOLIN_01280;ID=cds237;Parent=gene250;Dbxref=NCBI_GP:AID77298.1;Name=AID77298.1;gbkey=CDS;product=hypothetical protein;protein_id=AID77298.1;transl_table=11
ECOLIN_01285:toxin	ECOLIN_01285	3.68153	5.80193	3.93804	0.489788	0.593949	0.409583	0.467259	0.0985561	0.606548	0.870922	0.905148	ECOLIN_01285	ID=gene251;Name=ECOLIN_01285;gbkey=Gene;gene_biotype=protein_coding;locus_tag=ECOLIN_01285;ID=cds238;Parent=gene251;Dbxref=NCBI_GP:AID77299.1;Name=AID77299.1;gbkey=CDS;product=toxin;protein_id=AID77299.1;transl_table=11
ECOLIN_01290:antitoxin	ECOLIN_01290	9.86137	10.9768	7.69321	0.126898	0.482102	0.792383	0.826285	-0.341872	0.497023	0.491554	0.581768	ECOLIN_01290	ID=gene252;Name=ECOLIN_01290;gbkey=Gene;gene_biotype=protein_coding;locus_tag=ECOLIN_01290;ID=cds239;Parent=gene252;Dbxref=NCBI_GP:AID77300.1;Name=AID77300.1;gbkey=CDS;product=antitoxin;protein_id=AID77300.1;transl_table=11
ECOLIN_01295:antitoxin of toxin-antitoxin stability system	ECOLIN_01295	12.4703	19.675	14.4495	0.60081	0.392452	0.12579	0.165396	0.165661	0.404305	0.681996	0.753028	ECOLIN_01295	ID=gene253;Name=ECOLIN_01295;gbkey=Gene;gene_biotype=protein_coding;locus_tag=ECOLIN_01295;ID=cds240;Parent=gene253;Dbxref=NCBI_GP:AID77301.1;Name=AID77301.1;gbkey=CDS;product=antitoxin of toxin-antitoxin stability system;protein_id=AID77301.1;transl_table=11
ECOLIN_01300:hypothetical protein	ECOLIN_01300	5.85459	10.4133	6.16601	0.744217	0.506372	0.141642	0.184068	0.0536927	0.528055	0.919011	0.941352	ECOLIN_01300	ID=gene254;Name=ECOLIN_01300;gbkey=Gene;gene_biotype=protein_coding;locus_tag=ECOLIN_01300;ID=cds241;Parent=gene254;Dbxref=NCBI_GP:AID77302.1;Name=AID77302.1;gbkey=CDS;product=hypothetical protein;protein_id=AID77302.1;transl_table=11
ECOLIN_01305:hypothetical protein	ECOLIN_01305	6.68736	11.9751	7.66488	0.746941	0.494191	0.130675	0.171384	0.17251	0.511034	0.735687	0.797261	ECOLIN_01305	ID=gene255;Name=ECOLIN_01305;gbkey=Gene;gene_biotype=protein_coding;locus_tag=ECOLIN_01305;ID=cds242;Parent=gene255;Dbxref=NCBI_GP:AID77303.1;Name=AID77303.1;gbkey=CDS;product=hypothetical protein;protein_id=AID77303.1;transl_table=11
ECOLIN_01310:hypothetical protein	ECOLIN_01310	3.56841	7.2707	5.49263	0.789202	0.57499	0.169893	0.216814	0.450186	0.585694	0.442109	0.536269	ECOLIN_01310	ID=gene256;Name=ECOLIN_01310;gbkey=Gene;gene_biotype=protein_coding;locus_tag=ECOLIN_01310;ID=cds243;Parent=gene256;Dbxref=NCBI_GP:AID77304.1;Name=AID77304.1;gbkey=CDS;product=hypothetical protein;protein_id=AID77304.1;transl_table=11
ECOLIN_01315:hypothetical protein	ECOLIN_01315	30.4559	87.2005	51.1846	1.44614	0.273251	1.20759e-07	3.43487e-07	0.693422	0.282003	0.0139356	0.0281658	ECOLIN_01315	ID=gene257;Name=ECOLIN_01315;gbkey=Gene;gene_biotype=protein_coding;locus_tag=ECOLIN_01315;ID=cds244;Parent=gene257;Dbxref=NCBI_GP:AID77305.1;Name=AID77305.1;gbkey=CDS;product=hypothetical protein;protein_id=AID77305.1;transl_table=11
ECOLIN_01320:hypothetical protein	ECOLIN_01320	9.31829	23.2751	17.2569	1.22109	0.381539	0.00137225	0.00252979	0.788219	0.392498	0.0446209	0.0788118	ECOLIN_01320	ID=gene258;Name=ECOLIN_01320;gbkey=Gene;gene_biotype=protein_coding;locus_tag=ECOLIN_01320;ID=cds245;Parent=gene258;Dbxref=NCBI_GP:AID77306.1;Name=AID77306.1;gbkey=CDS;product=hypothetical protein;protein_id=AID77306.1;transl_table=11
ECOLIN_01325:hypothetical protein	ECOLIN_01325	11.8858	21.8201	19.277	0.82424	0.367699	0.0249861	0.0376572	0.630489	0.373475	0.0913784	0.1459	ECOLIN_01325	ID=gene259;Name=ECOLIN_01325;gbkey=Gene;gene_biotype=protein_coding;locus_tag=ECOLIN_01325;ID=cds246;Parent=gene259;Dbxref=NCBI_GP:AID77307.1;Name=AID77307.1;gbkey=CDS;product=hypothetical protein;protein_id=AID77307.1;transl_table=11
ECOLIN_01330:hypothetical protein	ECOLIN_01330	37.8498	97.3684	75.6066	1.32428	0.222174	2.51388e-09	8.08996e-09	0.968865	0.22665	1.91379e-05	6.72465e-05	ECOLIN_01330	ID=gene260;Name=ECOLIN_01330;gbkey=Gene;gene_biotype=protein_coding;locus_tag=ECOLIN_01330;ID=cds247;Parent=gene260;Dbxref=NCBI_GP:AID77308.1;Name=AID77308.1;gbkey=CDS;product=hypothetical protein;protein_id=AID77308.1;transl_table=11
ECOLIN_01340:hypothetical protein	ECOLIN_01340	6.55227	19.435	24.3341	1.3789	0.441837	0.00180346	0.00326541	1.65258	0.438261	0.000162746	0.000495777	ECOLIN_01340	ID=gene261;Name=ECOLIN_01340;gbkey=Gene;gene_biotype=protein_coding;locus_tag=ECOLIN_01340;ID=cds248;Parent=gene261;Dbxref=NCBI_GP:AID77309.1;Name=AID77309.1;gbkey=CDS;product=hypothetical protein;protein_id=AID77309.1;transl_table=11
ECOLIN_01345:hypothetical protein	ECOLIN_01345	28.9203	36.9562	49.4777	0.328268	0.273109	0.229376	0.282852	0.740343	0.267092	0.00557362	0.0124661	ECOLIN_01345	ID=gene262;Name=ECOLIN_01345;gbkey=Gene;gene_biotype=protein_coding;locus_tag=ECOLIN_01345;ID=cds249;Parent=gene262;Dbxref=NCBI_GP:AID77310.1;Name=AID77310.1;gbkey=CDS;product=hypothetical protein;protein_id=AID77310.1;transl_table=11
ECOLIN_01350:hypothetical protein	ECOLIN_01350	8.34202	27.717	27.8281	1.54497	0.379539	4.6884e-05	0.000104112	1.55718	0.380322	4.23302e-05	0.00014003	ECOLIN_01350	ID=gene263;Name=ECOLIN_01350;gbkey=Gene;gene_biotype=protein_coding;locus_tag=ECOLIN_01350;ID=cds250;Parent=gene263;Dbxref=NCBI_GP:AID77311.1;Name=AID77311.1;gbkey=CDS;product=hypothetical protein;protein_id=AID77311.1;transl_table=11
ECOLIN_01355:phospholipase	ECOLIN_01355	26.846	32.9971	25.1313	0.28284	0.328163	0.388748	0.445461	-0.0969044	0.336397	0.773297	0.828092	ECOLIN_01355	ID=gene264;Name=ECOLIN_01355;gbkey=Gene;gene_biotype=protein_coding;locus_tag=ECOLIN_01355;ID=cds251;Parent=gene264;Dbxref=NCBI_GP:AID77312.1;Name=AID77312.1;gbkey=CDS;product=phospholipase;protein_id=AID77312.1;transl_table=11
ECOLIN_01360:chemotaxis protein	ECOLIN_01360	25.9861	36.8455	33.5477	0.469759	0.278664	0.0918432	0.12446	0.339506	0.282316	0.229142	0.31647	ECOLIN_01360	ID=gene265;Name=ECOLIN_01360;gbkey=Gene;gene_biotype=protein_coding;locus_tag=ECOLIN_01360;ID=cds252;Parent=gene265;Dbxref=NCBI_GP:AID77313.1;Name=AID77313.1;gbkey=CDS;product=chemotaxis protein;protein_id=AID77313.1;transl_table=11
ECOLIN_01375:hypothetical protein	ECOLIN_01375	8.78609	19.7341	14.5251	1.03736	0.449363	0.0209704	0.0320913	0.651136	0.458065	0.155174	0.229595	ECOLIN_01375	ID=gene266;Name=ECOLIN_01375;gbkey=Gene;gene_biotype=protein_coding;locus_tag=ECOLIN_01375;ID=cds253;Parent=gene266;Dbxref=NCBI_GP:AID77314.1;Name=AID77314.1;gbkey=CDS;product=hypothetical protein;protein_id=AID77314.1;transl_table=11
ECOLIN_01380:hypothetical protein	ECOLIN_01380	9.41212	23.5604	20.9313	1.16344	0.398752	0.0035262	0.00614951	1.02252	0.402516	0.0110749	0.0229339	ECOLIN_01380	ID=gene267;Name=ECOLIN_01380;gbkey=Gene;gene_biotype=protein_coding;locus_tag=ECOLIN_01380;ID=cds254;Parent=gene267;Dbxref=NCBI_GP:AID77315.1;Name=AID77315.1;gbkey=CDS;product=hypothetical protein;protein_id=AID77315.1;transl_table=11
ECOLIN_01385:hypothetical protein	ECOLIN_01385	34.4716	94.4902	81.7719	1.40448	0.240158	4.97124e-09	1.55355e-08	1.19601	0.242751	8.35506e-07	3.54146e-06	ECOLIN_01385	ID=gene268;Name=ECOLIN_01385;gbkey=Gene;gene_biotype=protein_coding;locus_tag=ECOLIN_01385;ID=cds255;Parent=gene268;Dbxref=NCBI_GP:AID77316.1;Name=AID77316.1;gbkey=CDS;product=hypothetical protein;protein_id=AID77316.1;transl_table=11
ECOLIN_01395:hypothetical protein	ECOLIN_01395	6.03117	19.3605	17.1239	1.47876	0.430379	0.000590497	0.00114865	1.28328	0.435617	0.0032203	0.00760271	ECOLIN_01395	ID=gene269;Name=ECOLIN_01395;gbkey=Gene;gene_biotype=protein_coding;locus_tag=ECOLIN_01395;ID=cds256;Parent=gene269;Dbxref=NCBI_GP:AID77317.1;Name=AID77317.1;gbkey=CDS;product=hypothetical protein;protein_id=AID77317.1;transl_table=11
ECOLIN_01400:hypothetical protein	ECOLIN_01400	24.422	42.7679	41.4112	0.758765	0.294434	0.0099653	0.0161761	0.723632	0.295899	0.0144636	0.0291381	ECOLIN_01400	ID=gene270;Name=ECOLIN_01400;gbkey=Gene;gene_biotype=protein_coding;locus_tag=ECOLIN_01400;ID=cds257;Parent=gene270;Dbxref=NCBI_GP:AID77318.1;Name=AID77318.1;gbkey=CDS;product=hypothetical protein;protein_id=AID77318.1;transl_table=11
ECOLIN_01405:hypothetical protein	ECOLIN_01405	9.037	24.7014	26.2045	1.33136	0.393883	0.000724655	0.00139273	1.39331	0.393833	0.000403434	0.00114035	ECOLIN_01405	ID=gene271;Name=ECOLIN_01405;gbkey=Gene;gene_biotype=protein_coding;locus_tag=ECOLIN_01405;ID=cds258;Parent=gene271;Dbxref=NCBI_GP:AID77319.1;Name=AID77319.1;gbkey=CDS;product=hypothetical protein;protein_id=AID77319.1;transl_table=11
ECOLIN_01410:phospholipase	ECOLIN_01410	17.6712	29.7923	26.5463	0.713832	0.327392	0.0292307	0.043631	0.545992	0.331877	0.0999363	0.157591	ECOLIN_01410	ID=gene272;Name=ECOLIN_01410;gbkey=Gene;gene_biotype=protein_coding;locus_tag=ECOLIN_01410;ID=cds259;Parent=gene272;Dbxref=NCBI_GP:AID77320.1;Name=AID77320.1;gbkey=CDS;product=phospholipase;protein_id=AID77320.1;transl_table=11
ECOLIN_01415:chemotaxis protein	ECOLIN_01415	33.4647	32.3599	32.684	-0.0349938	0.274078	0.898403	0.917032	-0.0281035	0.275175	0.918654	0.94118	ECOLIN_01415	ID=gene273;Name=ECOLIN_01415;gbkey=Gene;gene_biotype=protein_coding;locus_tag=ECOLIN_01415;ID=cds260;Parent=gene273;Dbxref=NCBI_GP:AID77321.1;Name=AID77321.1;gbkey=CDS;product=chemotaxis protein;protein_id=AID77321.1;transl_table=11
ECOLIN_01420:dGTPase	ECOLIN_01420	94.613	114.78	89.6826	0.269282	0.258053	0.296711	0.353268	-0.0688527	0.260986	0.791921	0.842952	ECOLIN_01420	ID=gene274;Name=ECOLIN_01420;gbkey=Gene;gene_biotype=protein_coding;locus_tag=ECOLIN_01420;ID=cds261;Parent=gene274;Dbxref=NCBI_GP:AID77322.1;Name=AID77322.1;gbkey=CDS;product=dGTPase;protein_id=AID77322.1;transl_table=11
ECOLIN_01425:hypothetical protein	ECOLIN_01425	4.20263	9.40676	7.79786	0.959683	0.547883	0.0798392	0.109446	0.729412	0.554633	0.188468	0.269242	ECOLIN_01425	ID=gene275;Name=ECOLIN_01425;gbkey=Gene;gene_biotype=protein_coding;locus_tag=ECOLIN_01425;ID=cds262;Parent=gene275;Dbxref=NCBI_GP:AID77323.1;Name=AID77323.1;gbkey=CDS;product=hypothetical protein;protein_id=AID77323.1;transl_table=11
ECOLIN_01430:hsdR	ECOLIN_01430	1603.05	1769.3	1652.5	0.141489	0.133813	0.290347	0.347104	0.0430457	0.133967	0.747971	0.806356	ECOLIN_01430	ID=gene276;Name=ECOLIN_01430;gbkey=Gene;gene_biotype=protein_coding;locus_tag=ECOLIN_01430;ID=cds263;Parent=gene276;Dbxref=NCBI_GP:AID77324.1;Name=AID77324.1;gbkey=CDS;product=hsdR;protein_id=AID77324.1;transl_table=11
ECOLIN_01435:resolvase	ECOLIN_01435	173.195	205.474	168.809	0.244193	0.149603	0.102621	0.13732	-0.0405278	0.152246	0.790085	0.841359	ECOLIN_01435	ID=gene277;Name=ECOLIN_01435;gbkey=Gene;gene_biotype=protein_coding;locus_tag=ECOLIN_01435;ID=cds264;Parent=gene277;Dbxref=NCBI_GP:AID77325.1;Name=AID77325.1;gbkey=CDS;product=resolvase;protein_id=AID77325.1;transl_table=11
ECOLIN_01440:hypothetical protein	ECOLIN_01440	165.88	173.816	165.108	0.070218	0.18707	0.707395	0.747287	-0.00698851	0.187982	0.970344	0.977948	ECOLIN_01440	ID=gene278;Name=ECOLIN_01440;gbkey=Gene;gene_biotype=protein_coding;locus_tag=ECOLIN_01440;ID=cds265;Parent=gene278;Dbxref=NCBI_GP:AID77326.1;Name=AID77326.1;gbkey=CDS;product=hypothetical protein;protein_id=AID77326.1;transl_table=11
ECOLIN_01445:hypothetical protein	ECOLIN_01445	468.96	292.666	450.048	-0.617623	0.412039	0.133889	0.174953	-0.0531423	0.411519	0.897249	0.924585	ECOLIN_01445	ID=gene279;Name=ECOLIN_01445;gbkey=Gene;gene_biotype=protein_coding;locus_tag=ECOLIN_01445;ID=cds266;Parent=gene279;Dbxref=NCBI_GP:AID77327.1;Name=AID77327.1;gbkey=CDS;product=hypothetical protein;protein_id=AID77327.1;transl_table=11
ECOLIN_01450:hypothetical protein	ECOLIN_01450	21.9845	14.2459	13.15	-0.591966	0.376387	0.115775	0.153625	-0.662113	0.380276	0.0816595	0.132588	ECOLIN_01450	ID=gene280;Name=ECOLIN_01450;gbkey=Gene;gene_biotype=protein_coding;locus_tag=ECOLIN_01450;ID=cds267;Parent=gene280;Dbxref=NCBI_GP:AID77328.1;Name=AID77328.1;gbkey=CDS;product=hypothetical protein;protein_id=AID77328.1;transl_table=11
ECOLIN_01455:hypothetical protein	ECOLIN_01455	143.851	295.759	409.578	0.99899	0.278844	0.000340175	0.00068838	1.45043	0.278053	1.8245e-07	8.50975e-07	ECOLIN_01455	ID=gene281;Name=ECOLIN_01455;gbkey=Gene;gene_biotype=protein_coding;locus_tag=ECOLIN_01455;ID=cds268;Parent=gene281;Dbxref=NCBI_GP:AID77329.1;Name=AID77329.1;gbkey=CDS;product=hypothetical protein;protein_id=AID77329.1;transl_table=11
ECOLIN_01460:hemolysin activation protein	ECOLIN_01460	59.0292	104.931	95.2925	0.814117	0.235802	0.000555316	0.00108488	0.67636	0.237501	0.00440201	0.0100444	ECOLIN_01460	ID=gene282;Name=ECOLIN_01460;gbkey=Gene;gene_biotype=protein_coding;locus_tag=ECOLIN_01460;ID=cds269;Parent=gene282;Dbxref=NCBI_GP:AID77330.1;Name=AID77330.1;gbkey=CDS;product=hemolysin activation protein;protein_id=AID77330.1;transl_table=11
ECOLIN_01465:hypothetical protein	ECOLIN_01465	124.447	171.768	126.347	0.461683	0.167767	0.0059244	0.00994467	0.00769319	0.172165	0.964358	0.973957	ECOLIN_01465	ID=gene283;Name=ECOLIN_01465;gbkey=Gene;gene_biotype=protein_coding;locus_tag=ECOLIN_01465;ID=cds270;Parent=gene283;Dbxref=NCBI_GP:AID77331.1;Name=AID77331.1;gbkey=CDS;product=hypothetical protein;protein_id=AID77331.1;transl_table=11
ECOLIN_01470:hypothetical protein	ECOLIN_01470	3.62917	7.40672	7.45705	0.817322	0.582043	0.160251	0.205564	0.839155	0.582898	0.149973	0.222653	ECOLIN_01470	ID=gene284;Name=ECOLIN_01470;gbkey=Gene;gene_biotype=protein_coding;locus_tag=ECOLIN_01470;ID=cds271;Parent=gene284;Dbxref=NCBI_GP:AID77332.1;Name=AID77332.1;gbkey=CDS;product=hypothetical protein;protein_id=AID77332.1;transl_table=11
ECOLIN_01475:hypothetical protein	ECOLIN_01475	24.014	37.1169	27.779	0.596723	0.31709	0.0598531	0.0841838	0.201914	0.325166	0.534628	0.622085	ECOLIN_01475	ID=gene285;Name=ECOLIN_01475;gbkey=Gene;gene_biotype=protein_coding;locus_tag=ECOLIN_01475;ID=cds272;Parent=gene285;Dbxref=NCBI_GP:AID77333.1;Name=AID77333.1;gbkey=CDS;product=hypothetical protein;protein_id=AID77333.1;transl_table=11
ECOLIN_01485:hypothetical protein	ECOLIN_01485	363.809	368.617	315.477	0.0191365	0.147796	0.896978	0.915765	-0.206191	0.149021	0.16647	0.242724	ECOLIN_01485	ID=gene286;Name=ECOLIN_01485;gbkey=Gene;gene_biotype=protein_coding;locus_tag=ECOLIN_01485;ID=cds273;Parent=gene286;Dbxref=NCBI_GP:AID77334.1;Name=AID77334.1;gbkey=CDS;product=hypothetical protein;protein_id=AID77334.1;transl_table=11
ECOLIN_01490:regulator	ECOLIN_01490	40.4146	51.4031	44.9952	0.347285	0.27385	0.204742	0.255764	0.146067	0.277677	0.598867	0.680225	ECOLIN_01490	ID=gene287;Name=ECOLIN_01490;gbkey=Gene;gene_biotype=protein_coding;locus_tag=ECOLIN_01490;ID=cds274;Parent=gene287;Dbxref=NCBI_GP:AID77335.1;Name=AID77335.1;gbkey=CDS;product=regulator;protein_id=AID77335.1;transl_table=11
ECOLIN_01495:hypothetical protein	ECOLIN_01495	115.664	288.801	357.618	1.15877	0.463636	0.0124434	0.0198616	1.43261	0.463435	0.00199297	0.00489967	ECOLIN_01495	ID=gene288;Name=ECOLIN_01495;gbkey=Gene;gene_biotype=protein_coding;locus_tag=ECOLIN_01495;ID=cds275;Parent=gene288;Dbxref=NCBI_GP:AID77336.1;Name=AID77336.1;gbkey=CDS;product=hypothetical protein;protein_id=AID77336.1;transl_table=11
ECOLIN_01500:oligogalacturonate lyase	ECOLIN_01500	47.8097	69.7333	153.06	0.491347	0.402159	0.221793	0.274522	1.54101	0.398171	0.000108736	0.000340666	ECOLIN_01500	ID=gene289;Name=ECOLIN_01500;gbkey=Gene;gene_biotype=protein_coding;locus_tag=ECOLIN_01500;ID=cds276;Parent=gene289;Dbxref=NCBI_GP:AID77337.1;Name=AID77337.1;gbkey=CDS;product=oligogalacturonate lyase;protein_id=AID77337.1;transl_table=11
ECOLIN_01505:gluconate 5-dehydrogenase	ECOLIN_01505	51.8829	32.2436	83.1955	-0.63695	0.371798	0.0866834	0.118015	0.643145	0.36063	0.0745226	0.122205	ECOLIN_01505	ID=gene290;Name=ECOLIN_01505;gbkey=Gene;gene_biotype=protein_coding;locus_tag=ECOLIN_01505;ID=cds277;Parent=gene290;Dbxref=NCBI_GP:AID77338.1;Name=AID77338.1;Note=Involved in the nonphosphorylative%2C ketogenic oxidation of glucose and oxidizes gluconate to 5-ketogluconate;gbkey=CDS;product=gluconate 5-dehydrogenase;protein_id=AID77338.1;transl_table=11
ECOLIN_01510:cupin	ECOLIN_01510	40.155	24.4156	79.6205	-0.663086	0.364701	0.0690394	0.0958838	0.9375	0.347129	0.00691882	0.0150483	ECOLIN_01510	ID=gene291;Name=ECOLIN_01510;gbkey=Gene;gene_biotype=protein_coding;locus_tag=ECOLIN_01510;ID=cds278;Parent=gene291;Dbxref=NCBI_GP:AID77339.1;Name=AID77339.1;gbkey=CDS;product=cupin;protein_id=AID77339.1;transl_table=11
ECOLIN_01520:exopolygalacturonate lyase	ECOLIN_01520	115.919	104.492	209.535	-0.145054	0.266318	0.585983	0.639067	0.830189	0.261631	0.00150802	0.00380409	ECOLIN_01520	ID=gene293;Name=ECOLIN_01520;gbkey=Gene;gene_biotype=protein_coding;locus_tag=ECOLIN_01520;ID=cds279;Parent=gene293;Dbxref=NCBI_GP:AID77340.1;Name=AID77340.1;gbkey=CDS;product=exopolygalacturonate lyase;protein_id=AID77340.1;transl_table=11
ECOLIN_01525:hypothetical protein	ECOLIN_01525	17.8258	20.3766	38.8974	0.174061	0.453718	0.70125	0.741991	1.02573	0.444424	0.0209999	0.0407379	ECOLIN_01525	ID=gene294;Name=ECOLIN_01525;gbkey=Gene;gene_biotype=protein_coding;locus_tag=ECOLIN_01525;ID=cds280;Parent=gene294;Dbxref=NCBI_GP:AID77341.1;Name=AID77341.1;gbkey=CDS;product=hypothetical protein;protein_id=AID77341.1;transl_table=11
ECOLIN_01530:CAAX protease	ECOLIN_01530	5.7195	6.02067	8.22682	0.0702087	0.555386	0.899404	0.917865	0.488654	0.545782	0.370612	0.466975	ECOLIN_01530	ID=gene295;Name=ECOLIN_01530;gbkey=Gene;gene_biotype=protein_coding;locus_tag=ECOLIN_01530;ID=cds281;Parent=gene295;Dbxref=NCBI_GP:AID77342.1;Name=AID77342.1;gbkey=CDS;product=CAAX protease;protein_id=AID77342.1;transl_table=11
ECOLIN_01535:acetolactate synthase	ECOLIN_01535	24.607	21.9774	19.2811	-0.160124	0.354494	0.651488	0.699309	-0.304457	0.359105	0.396537	0.493266	ECOLIN_01535	ID=gene296;Name=ECOLIN_01535;gbkey=Gene;gene_biotype=protein_coding;locus_tag=ECOLIN_01535;ID=cds282;Parent=gene296;Dbxref=NCBI_GP:AID77343.1;Name=AID77343.1;gbkey=CDS;product=acetolactate synthase;protein_id=AID77343.1;transl_table=11
ECOLIN_01540:acetolactate synthase	ECOLIN_01540	2.31926	1.24654	1.46981	-0.540392	0.709821	0.446473	0.503713	-0.470689	0.709767	0.507228	0.596091	ECOLIN_01540	ID=gene297;Name=ECOLIN_01540;gbkey=Gene;gene_biotype=protein_coding;locus_tag=ECOLIN_01540;ID=cds283;Parent=gene297;Dbxref=NCBI_GP:AID77344.1;Name=AID77344.1;gbkey=CDS;product=acetolactate synthase;protein_id=AID77344.1;transl_table=11
ECOLIN_01545:DeoR faimly transcriptional regulator	ECOLIN_01545	257.293	247.918	217.845	-0.0476187	0.239337	0.842293	0.868675	-0.232374	0.240227	0.33339	0.429433	ECOLIN_01545	ID=gene298;Name=ECOLIN_01545;gbkey=Gene;gene_biotype=protein_coding;locus_tag=ECOLIN_01545;ID=cds284;Parent=gene298;Dbxref=NCBI_GP:AID77345.1;Name=AID77345.1;gbkey=CDS;product=DeoR faimly transcriptional regulator;protein_id=AID77345.1;transl_table=11
ECOLIN_01550:ribokinase	ECOLIN_01550	33.6744	42.0024	51.3931	0.295732	0.380319	0.436811	0.494167	0.573368	0.378275	0.129584	0.19643	ECOLIN_01550	ID=gene299;Name=ECOLIN_01550;gbkey=Gene;gene_biotype=protein_coding;locus_tag=ECOLIN_01550;ID=cds285;Parent=gene299;Dbxref=NCBI_GP:AID77346.1;Name=AID77346.1;gbkey=CDS;product=ribokinase;protein_id=AID77346.1;transl_table=11
ECOLIN_01555:sugar:proton symporter	ECOLIN_01555	241.542	299.163	345.596	0.298731	0.138431	0.0309292	0.0459594	0.509993	0.13769	0.000212295	0.000632432	ECOLIN_01555	ID=gene300;Name=ECOLIN_01555;gbkey=Gene;gene_biotype=protein_coding;locus_tag=ECOLIN_01555;ID=cds286;Parent=gene300;Dbxref=NCBI_GP:AID77347.1;Name=AID77347.1;gbkey=CDS;product=sugar:proton symporter;protein_id=AID77347.1;transl_table=11
ECOLIN_01560:deoxyribose mutarotase	ECOLIN_01560	593.677	742.707	775.061	0.321997	0.108091	0.00289241	0.00511053	0.381883	0.108094	0.000411073	0.00116062	ECOLIN_01560	ID=gene301;Name=ECOLIN_01560;gbkey=Gene;gene_biotype=protein_coding;locus_tag=ECOLIN_01560;ID=cds287;Parent=gene301;Dbxref=NCBI_GP:AID77348.1;Name=AID77348.1;gbkey=CDS;product=deoxyribose mutarotase;protein_id=AID77348.1;transl_table=11
ECOLIN_01565:transposase	ECOLIN_01565	148.172	208.338	223.907	0.484796	0.176633	0.00605749	0.0101578	0.584895	0.176412	0.000914799	0.00242451	ECOLIN_01565	ID=gene302;Name=ECOLIN_01565;gbkey=Gene;gene_biotype=protein_coding;locus_tag=ECOLIN_01565;ID=cds288;Parent=gene302;Dbxref=NCBI_GP:AID77349.1;Name=AID77349.1;gbkey=CDS;product=transposase;protein_id=AID77349.1;transl_table=11
ECOLIN_01570:PTS beta-glucoside transporter subunit IIBC	ECOLIN_01570	7937.28	2894.88	6305.14	-1.4143	0.235183	1.81421e-09	5.89557e-09	-0.322734	0.234971	0.169596	0.24634	ECOLIN_01570	ID=gene303;Name=ECOLIN_01570;gbkey=Gene;gene_biotype=protein_coding;locus_tag=ECOLIN_01570;ID=cds289;Parent=gene303;Dbxref=NCBI_GP:AID77350.1;Name=AID77350.1;gbkey=CDS;product=PTS beta-glucoside transporter subunit IIBC;protein_id=AID77350.1;transl_table=11
ECOLIN_01575:PTS ascorbate transporter subunit IIB	ECOLIN_01575	1388.59	563.194	1137.86	-1.25738	0.259071	1.2134e-06	3.14713e-06	-0.276905	0.258184	0.28349	0.37517	ECOLIN_01575	ID=gene304;Name=ECOLIN_01575;gbkey=Gene;gene_biotype=protein_coding;locus_tag=ECOLIN_01575;ID=cds290;Parent=gene304;Dbxref=NCBI_GP:AID77351.1;Name=AID77351.1;gbkey=CDS;product=PTS ascorbate transporter subunit IIB;protein_id=AID77351.1;transl_table=11
ECOLIN_01580:PTS system mannitol-specific transporter subunit IIA	ECOLIN_01580	2675.14	826.564	2330.85	-1.63817	0.254637	1.24809e-10	4.38553e-10	-0.191919	0.253833	0.449599	0.54315	cmtB	ID=gene305;Name=cmtB;gbkey=Gene;gene=cmtB;gene_biotype=protein_coding;locus_tag=ECOLIN_01580;ID=cds291;Parent=gene305;Dbxref=NCBI_GP:AID77352.1;Name=AID77352.1;Note=TolM%3B with CmtA (IIBC)%2C CmtB possibly forms the mannitol-like permease component of the cryptic mannitol phosphotransferase system%2C which phosphorylates and transports various carbohydrates and polyhydric alcohols in Escherichia…
ECOLIN_01585:LacI family transcriptional regulator	ECOLIN_01585	1348.86	1032.54	1206.84	-0.382997	0.103111	0.000203686	0.00042409	-0.159588	0.102799	0.120561	0.185238	ECOLIN_01585	ID=gene306;Name=ECOLIN_01585;gbkey=Gene;gene_biotype=protein_coding;locus_tag=ECOLIN_01585;ID=cds292;Parent=gene306;Dbxref=NCBI_GP:AID77353.1;Name=AID77353.1;gbkey=CDS;product=LacI family transcriptional regulator;protein_id=AID77353.1;transl_table=11
ECOLIN_01595:DNA-binding protein	ECOLIN_01595	240.089	234.407	307.635	-0.0390302	0.133759	0.770444	0.806282	0.355283	0.13171	0.0069871	0.0151769	ECOLIN_01595	ID=gene307;Name=ECOLIN_01595;gbkey=Gene;gene_biotype=protein_coding;locus_tag=ECOLIN_01595;ID=cds293;Parent=gene307;Dbxref=NCBI_GP:AID77354.1;Name=AID77354.1;gbkey=CDS;product=DNA-binding protein;protein_id=AID77354.1;transl_table=11
ECOLIN_01605:Contact-dependent inhibitor A	ECOLIN_01605	1203.73	1078.53	951.606	-0.159094	0.102723	0.121437	0.160325	-0.336365	0.10323	0.00112045	0.00290452	ECOLIN_01605	ID=gene309;Name=ECOLIN_01605;gbkey=Gene;gene_biotype=protein_coding;locus_tag=ECOLIN_01605;ID=cds294;Parent=gene309;Dbxref=NCBI_GP:AID77355.1;Name=AID77355.1;gbkey=CDS;product=Contact-dependent inhibitor A;protein_id=AID77355.1;transl_table=11
ECOLIN_01610:hypothetical protein	ECOLIN_01610	42.0939	40.2765	56.3155	-0.055943	0.253716	0.825486	0.854354	0.418017	0.246859	0.0903894	0.14446	ECOLIN_01610	ID=gene310;Name=ECOLIN_01610;gbkey=Gene;gene_biotype=protein_coding;locus_tag=ECOLIN_01610;ID=cds295;Parent=gene310;Dbxref=NCBI_GP:AID77356.1;Name=AID77356.1;gbkey=CDS;product=hypothetical protein;protein_id=AID77356.1;transl_table=11
ECOLIN_01620:hypothetical protein	ECOLIN_01620	41.6355	57.5938	46.7802	0.433372	0.388711	0.264895	0.320686	0.156016	0.391418	0.690195	0.759718	ECOLIN_01620	ID=gene312;Name=ECOLIN_01620;gbkey=Gene;gene_biotype=protein_coding;locus_tag=ECOLIN_01620;ID=cds296;Parent=gene312;Dbxref=NCBI_GP:AID77357.1;Name=AID77357.1;gbkey=CDS;product=hypothetical protein;protein_id=AID77357.1;transl_table=11
ECOLIN_01625:hypothetical protein	ECOLIN_01625	130.762	179.719	152.709	0.435034	0.337803	0.197804	0.247791	0.212867	0.338708	0.529697	0.617616	ECOLIN_01625	ID=gene313;Name=ECOLIN_01625;gbkey=Gene;gene_biotype=protein_coding;locus_tag=ECOLIN_01625;ID=cds297;Parent=gene313;Dbxref=NCBI_GP:AID77358.1;Name=AID77358.1;gbkey=CDS;product=hypothetical protein;protein_id=AID77358.1;transl_table=11
ECOLIN_01635:autotransporter	ECOLIN_01635	961.243	2192.45	1204.33	1.18291	0.107901	5.76684e-28	5.30977e-27	0.322597	0.109082	0.00310274	0.00736364	ECOLIN_01635	ID=gene315;Name=ECOLIN_01635;gbkey=Gene;gene_biotype=protein_coding;locus_tag=ECOLIN_01635;ID=cds298;Parent=gene315;Dbxref=NCBI_GP:AID77359.1;Name=AID77359.1;gbkey=CDS;product=autotransporter;protein_id=AID77359.1;transl_table=11
ECOLIN_01640:transposase	ECOLIN_01640	48.6682	78.7043	49.5143	0.676727	0.236391	0.00419983	0.00724803	0.0200122	0.246031	0.935171	0.953192	ECOLIN_01640	ID=gene316;Name=ECOLIN_01640;gbkey=Gene;gene_biotype=protein_coding;locus_tag=ECOLIN_01640;ID=cds299;Parent=gene316;Dbxref=NCBI_GP:AID77360.1;Name=AID77360.1;gbkey=CDS;product=transposase;protein_id=AID77360.1;transl_table=11
ECOLIN_01645:transposase	ECOLIN_01645	62.5228	79.8093	69.5213	0.346028	0.205836	0.0927454	0.125512	0.160796	0.209083	0.44186	0.536269	ECOLIN_01645	ID=gene317;Name=ECOLIN_01645;gbkey=Gene;gene_biotype=protein_coding;locus_tag=ECOLIN_01645;ID=cds300;Parent=gene317;Dbxref=NCBI_GP:AID77361.1;Name=AID77361.1;gbkey=CDS;product=transposase;protein_id=AID77361.1;transl_table=11
ECOLIN_01650:transporter	ECOLIN_01650	132.971	135.583	142.296	0.026115	0.162643	0.872435	0.894012	0.093568	0.162566	0.564906	0.650218	ECOLIN_01650	ID=gene318;Name=ECOLIN_01650;gbkey=Gene;gene_biotype=protein_coding;locus_tag=ECOLIN_01650;ID=cds301;Parent=gene318;Dbxref=NCBI_GP:AID77362.1;Name=AID77362.1;gbkey=CDS;product=transporter;protein_id=AID77362.1;transl_table=11
ECOLIN_01655:membrane protein	ECOLIN_01655	315.095	342.849	359.349	0.119479	0.131085	0.362051	0.41951	0.188579	0.131044	0.150135	0.222827	ECOLIN_01655	ID=gene319;Name=ECOLIN_01655;gbkey=Gene;gene_biotype=protein_coding;locus_tag=ECOLIN_01655;ID=cds302;Parent=gene319;Dbxref=NCBI_GP:AID77363.1;Name=AID77363.1;gbkey=CDS;product=membrane protein;protein_id=AID77363.1;transl_table=11
ECOLIN_01660:hemolysin secretion protein D	ECOLIN_01660	163.842	210.585	186.501	0.352973	0.232051	0.128235	0.168405	0.179893	0.233087	0.440242	0.534829	ECOLIN_01660	ID=gene320;Name=ECOLIN_01660;gbkey=Gene;gene_biotype=protein_coding;locus_tag=ECOLIN_01660;ID=cds303;Parent=gene320;Dbxref=NCBI_GP:AID77364.1;Name=AID77364.1;gbkey=CDS;product=hemolysin secretion protein D;protein_id=AID77364.1;transl_table=11
ECOLIN_01670:RNA polymerase sigma70	ECOLIN_01670	5.21197	22.9878	23.0904	1.74434	0.524649	0.00088488	0.00168374	1.75711	0.525152	0.000820122	0.00219111	ECOLIN_01670	ID=gene322;Name=ECOLIN_01670;gbkey=Gene;gene_biotype=protein_coding;locus_tag=ECOLIN_01670;ID=cds304;Parent=gene322;Dbxref=NCBI_GP:AID77365.1;Name=AID77365.1;gbkey=CDS;product=RNA polymerase sigma70;protein_id=AID77365.1;transl_table=11
ECOLIN_01675:LuxR family transcriptional regulator	ECOLIN_01675	12.5143	16.1017	16.4655	0.31015	0.465524	0.505259	0.561876	0.370605	0.465509	0.425957	0.521512	ECOLIN_01675	ID=gene323;Name=ECOLIN_01675;gbkey=Gene;gene_biotype=protein_coding;locus_tag=ECOLIN_01675;ID=cds305;Parent=gene323;Dbxref=NCBI_GP:AID77366.1;Name=AID77366.1;gbkey=CDS;product=LuxR family transcriptional regulator;protein_id=AID77366.1;transl_table=11
ECOLIN_01685:carbon-nitrogen hydrolase	ECOLIN_01685	545.986	794.337	690.644	0.534131	0.146295	0.00026116	0.000536121	0.333684	0.146822	0.0230432	0.0443385	ECOLIN_01685	ID=gene325;Name=ECOLIN_01685;gbkey=Gene;gene_biotype=protein_coding;locus_tag=ECOLIN_01685;ID=cds306;Parent=gene325;Dbxref=NCBI_GP:AID77367.1;Name=AID77367.1;Note=NAD(P)-binding;gbkey=CDS;product=carbon-nitrogen hydrolase;protein_id=AID77367.1;transl_table=11
ECOLIN_01690:C-lysozyme inhibitor	ECOLIN_01690	688.861	1491.71	1331.49	1.10029	0.152637	5.65759e-13	2.30759e-12	0.937527	0.152865	8.62209e-10	5.43333e-09	ECOLIN_01690	ID=gene326;Name=ECOLIN_01690;gbkey=Gene;gene_biotype=protein_coding;locus_tag=ECOLIN_01690;ID=cds307;Parent=gene326;Dbxref=NCBI_GP:AID77368.1;Name=AID77368.1;Note=inactivates vertebrate C-type lysozyme;gbkey=CDS;product=C-lysozyme inhibitor;protein_id=AID77368.1;transl_table=11
ECOLIN_01695:acyl-CoA dehydrogenase	ECOLIN_01695	73.7961	164.524	114.483	1.12721	0.220311	3.11327e-07	8.53317e-07	0.619502	0.224191	0.00572243	0.0127473	fadE	ID=gene327;Name=fadE;gbkey=Gene;gene=fadE;gene_biotype=protein_coding;locus_tag=ECOLIN_01695;ID=cds308;Parent=gene327;Dbxref=NCBI_GP:AID77369.1;Name=AID77369.1;Note=functions in fatty acid oxidation%3B converts acyl-CoA and FAD to FADH2 and delta2-enoyl-CoA;gbkey=CDS;gene=fadE;product=acyl-CoA dehydrogenase;protein_id=AID77369.1;transl_table=11
ECOLIN_01700:phosphoheptose isomerase	ECOLIN_01700	2073.46	2930.1	1997.81	0.493923	0.133355	0.000212378	0.000441632	-0.053156	0.133772	0.6911	0.759874	gmhA	ID=gene328;Name=gmhA;gbkey=Gene;gene=gmhA;gene_biotype=protein_coding;locus_tag=ECOLIN_01700;ID=cds309;Parent=gene328;Dbxref=NCBI_GP:AID77370.1;Name=AID77370.1;Note=catalyzes the isomerization of sedoheptulose 7-phosphate to D-glycero-D-manno-heptose 7-phosphate;gbkey=CDS;gene=gmhA;product=phosphoheptose isomerase;protein_id=AID77370.1;transl_table=11
ECOLIN_01705:glutamine amidotransferase	ECOLIN_01705	611.208	825.76	613.973	0.429213	0.121746	0.000422733	0.000843092	0.00492785	0.122979	0.968037	0.976284	ECOLIN_01705	ID=gene329;Name=ECOLIN_01705;gbkey=Gene;gene_biotype=protein_coding;locus_tag=ECOLIN_01705;ID=cds310;Parent=gene329;Dbxref=NCBI_GP:AID77371.1;Name=AID77371.1;gbkey=CDS;product=glutamine amidotransferase;protein_id=AID77371.1;transl_table=11
ECOLIN_01710:transpeptidase	ECOLIN_01710	2241.88	1179.25	1450.12	-0.919714	0.114212	8.10124e-16	3.94509e-15	-0.624258	0.113866	4.19656e-08	2.10974e-07	ECOLIN_01710	ID=gene330;Name=ECOLIN_01710;gbkey=Gene;gene_biotype=protein_coding;locus_tag=ECOLIN_01710;ID=cds311;Parent=gene330;Dbxref=NCBI_GP:AID77372.1;Name=AID77372.1;gbkey=CDS;product=transpeptidase;protein_id=AID77372.1;transl_table=11
ECOLIN_01715:endopeptidase	ECOLIN_01715	37.9183	40.0113	33.4455	0.0846812	0.278698	0.761245	0.798336	-0.159544	0.284313	0.574692	0.658724	ECOLIN_01715	ID=gene331;Name=ECOLIN_01715;gbkey=Gene;gene_biotype=protein_coding;locus_tag=ECOLIN_01715;ID=cds312;Parent=gene331;Dbxref=NCBI_GP:AID77373.1;Name=AID77373.1;gbkey=CDS;product=endopeptidase;protein_id=AID77373.1;transl_table=11
ECOLIN_01720:flagellar biosynthesis protein FlhA	ECOLIN_01720	30.5888	53.6858	31.5574	0.780317	0.301105	0.00955567	0.015562	0.0680172	0.312617	0.827761	0.872562	ECOLIN_01720	ID=gene332;Name=ECOLIN_01720;gbkey=Gene;gene_biotype=protein_coding;locus_tag=ECOLIN_01720;ID=cds313;Parent=gene332;Dbxref=NCBI_GP:AID77374.1;Name=AID77374.1;gbkey=CDS;product=flagellar biosynthesis protein FlhA;protein_id=AID77374.1;transl_table=11
ECOLIN_01725:hypothetical protein	ECOLIN_01725	15.3907	35.4945	23.1768	1.1411	0.338763	0.000755996	0.00145128	0.55722	0.350659	0.112046	0.173929	ECOLIN_01725	ID=gene333;Name=ECOLIN_01725;gbkey=Gene;gene_biotype=protein_coding;locus_tag=ECOLIN_01725;ID=cds314;Parent=gene333;Dbxref=NCBI_GP:AID81879.1;Name=AID81879.1;gbkey=CDS;product=hypothetical protein;protein_id=AID81879.1;transl_table=11
ECOLIN_01730:DNA polymerase IV	ECOLIN_01730	196.026	560.186	294.718	1.50027	0.14115	2.18586e-26	1.8578e-25	0.580285	0.144902	6.21025e-05	0.000200633	ECOLIN_01730	ID=gene334;Name=ECOLIN_01730;gbkey=Gene;gene_biotype=protein_coding;locus_tag=ECOLIN_01730;ID=cds315;Parent=gene334;Dbxref=NCBI_GP:AID77375.1;Name=AID77375.1;Note=involved in translesion DNA polymerization with beta clamp of polymerase III%3B belongs to Y family of polymerases%3B does not contain proofreading function;gbkey=CDS;product=DNA polymerase IV;protein_id=AID77375.1;transl_table=11
ECOLIN_01735:acyltransferase	ECOLIN_01735	78.09	167.036	125.911	1.0801	0.204846	1.34405e-07	3.7991e-07	0.670369	0.208138	0.00127836	0.00326956	ECOLIN_01735	ID=gene335;Name=ECOLIN_01735;gbkey=Gene;gene_biotype=protein_coding;locus_tag=ECOLIN_01735;ID=cds316;Parent=gene335;Dbxref=NCBI_GP:AID77376.1;Name=AID77376.1;gbkey=CDS;product=acyltransferase;protein_id=AID77376.1;transl_table=11
ECOLIN_01740:hypothetical protein	ECOLIN_01740	149.024	192.661	189.262	0.358114	0.159879	0.025097	0.0377785	0.334391	0.160466	0.0371715	0.0669625	ECOLIN_01740	ID=gene336;Name=ECOLIN_01740;gbkey=Gene;gene_biotype=protein_coding;locus_tag=ECOLIN_01740;ID=cds317;Parent=gene336;Dbxref=NCBI_GP:AID77377.1;Name=AID77377.1;Note=mutations in this gene result in a compromised ability for drug-inducible mexXY expression%3B expression is inducible by the same ribosome-targeting agents that induce mexXY;gbkey=CDS;product=hypothetical protein;protein_id=AID77377.1;t…
ECOLIN_01745:peptide chain release factor-like protein	ECOLIN_01745	109.734	136.734	109.191	0.310315	0.1686	0.0656898	0.0916156	-0.0136724	0.172518	0.936832	0.954028	prfH	ID=gene337;Name=prfH;gbkey=Gene;gene=prfH;gene_biotype=protein_coding;locus_tag=ECOLIN_01745;ID=cds318;Parent=gene337;Dbxref=NCBI_GP:AID77378.1;Name=AID77378.1;Note=similar to release factor 1 and 2;gbkey=CDS;gene=prfH;product=peptide chain release factor-like protein;protein_id=AID77378.1;transl_table=11
ECOLIN_01750:aminoacyl-histidine dipeptidase	ECOLIN_01750	8048.21	6108.74	7013.8	-0.39489	0.117978	0.000816477	0.00156016	-0.196983	0.117939	0.0948786	0.150811	ECOLIN_01750	ID=gene338;Name=ECOLIN_01750;gbkey=Gene;gene_biotype=protein_coding;locus_tag=ECOLIN_01750;ID=cds319;Parent=gene338;Dbxref=NCBI_GP:AID77379.1;Name=AID77379.1;Note=catalyzes the hydrolysis of Xaa-His dipeptides;gbkey=CDS;product=aminoacyl-histidine dipeptidase;protein_id=AID77379.1;transl_table=11
ECOLIN_01755:xanthine-guanine phosphoribosyltransferase	ECOLIN_01755	2588.91	723.605	1425.18	-1.81134	0.177867	2.34586e-24	1.78616e-23	-0.847417	0.176787	1.63952e-06	6.7258e-06	ECOLIN_01755	ID=gene339;Name=ECOLIN_01755;gbkey=Gene;gene_biotype=protein_coding;locus_tag=ECOLIN_01755;ID=cds320;Parent=gene339;Dbxref=NCBI_GP:AID77380.1;Name=AID77380.1;Note=catalyzes the conversion of guanine%2C xanthine and%2C to a lesser extent%2C hypoxanthine to GMP%2C XMP and IMP%2C respectively;gbkey=CDS;product=xanthine-guanine phosphoribosyltransferase;protein_id=AID77380.1;transl_table=11
ECOLIN_01760:fermentation/respiration switch protein	ECOLIN_01760	906.809	1784.95	1284.92	0.966688	0.140815	6.65161e-12	2.55974e-11	0.496915	0.141363	0.000439463	0.00123169	frsA	ID=gene340;Name=frsA;gbkey=Gene;gene=frsA;gene_biotype=protein_coding;locus_tag=ECOLIN_01760;ID=cds321;Parent=gene340;Dbxref=NCBI_GP:AID77381.1;Name=AID77381.1;Note=forms a 1:1 complex with the unphosphorylated from of enzyme IIAGlc%3B FrsA may promote fermentation;gbkey=CDS;gene=frsA;product=fermentation/respiration switch protein;protein_id=AID77381.1;transl_table=11
ECOLIN_01765:transcriptional regulator	ECOLIN_01765	736.77	1453.03	1262.96	0.965899	0.160073	1.59827e-09	5.21431e-09	0.765953	0.160335	1.77741e-06	7.26154e-06	ECOLIN_01765	ID=gene341;Name=ECOLIN_01765;gbkey=Gene;gene_biotype=protein_coding;locus_tag=ECOLIN_01765;ID=cds322;Parent=gene341;Dbxref=NCBI_GP:AID77382.1;Name=AID77382.1;Note=involved in the expression of csgBA which is involved in curli formation%3B interacts with sigmaS;gbkey=CDS;product=transcriptional regulator;protein_id=AID77382.1;transl_table=11
ECOLIN_01770:porin	ECOLIN_01770	59.6765	66.3301	89.5127	0.145494	0.292238	0.618582	0.669917	0.562629	0.289191	0.0517115	0.0890767	ECOLIN_01770	ID=gene342;Name=ECOLIN_01770;gbkey=Gene;gene_biotype=protein_coding;locus_tag=ECOLIN_01770;ID=cds323;Parent=gene342;Dbxref=NCBI_GP:AID77383.1;Name=AID77383.1;gbkey=CDS;product=porin;protein_id=AID77383.1;transl_table=11
ECOLIN_01775:gamma-glutamyl kinase	ECOLIN_01775	2319.59	1510.39	1912.05	-0.612616	0.15045	4.66329e-05	0.000103647	-0.275833	0.150217	0.0663233	0.110214	ECOLIN_01775	ID=gene343;Name=ECOLIN_01775;gbkey=Gene;gene_biotype=protein_coding;locus_tag=ECOLIN_01775;ID=cds324;Parent=gene343;Dbxref=NCBI_GP:AID77384.1;Name=AID77384.1;gbkey=CDS;product=gamma-glutamyl kinase;protein_id=AID77384.1;transl_table=11
ECOLIN_01780:gamma-glutamyl phosphate reductase	ECOLIN_01780	2438.87	2408.21	2598.84	-0.018848	0.133997	0.888138	0.907485	0.0905444	0.133966	0.499118	0.589178	ECOLIN_01780	ID=gene344;Name=ECOLIN_01780;gbkey=Gene;gene_biotype=protein_coding;locus_tag=ECOLIN_01780;ID=cds325;Parent=gene344;Dbxref=NCBI_GP:AID77385.1;Name=AID77385.1;gbkey=CDS;product=gamma-glutamyl phosphate reductase;protein_id=AID77385.1;transl_table=11
ECOLIN_01785:tRNA-Thr	ECOLIN_01785	187.046	115.006	152.173	-0.685084	0.195507	0.000458075	0.000906306	-0.295354	0.192827	0.125595	0.191845	ECOLIN_01785	ID=gene345;Name=ECOLIN_01785;gbkey=Gene;gene_biotype=tRNA;locus_tag=ECOLIN_01785;ID=rna7;Parent=gene345;anticodon=(pos:368730..368732);gbkey=tRNA;product=tRNA-Thr
ECOLIN_01790:hypothetical protein	ECOLIN_01790	70.2135	68.0515	68.0208	-0.035832	0.303911	0.906144	0.923228	-0.0312136	0.304411	0.91833	0.941042	ECOLIN_01790	ID=gene346;Name=ECOLIN_01790;gbkey=Gene;gene_biotype=protein_coding;locus_tag=ECOLIN_01790;ID=cds326;Parent=gene346;Dbxref=NCBI_GP:AID77386.1;Name=AID77386.1;gbkey=CDS;product=hypothetical protein;protein_id=AID77386.1;transl_table=11
ECOLIN_01795:transcriptional regulator	ECOLIN_01795	8.08002	22.3431	29.4376	1.27101	0.491199	0.00966561	0.0157256	1.6366	0.487847	0.000794419	0.00213045	ECOLIN_01795	ID=gene347;Name=ECOLIN_01795;gbkey=Gene;gene_biotype=protein_coding;locus_tag=ECOLIN_01795;ID=cds327;Parent=gene347;Dbxref=NCBI_GP:AID77387.1;Name=AID77387.1;gbkey=CDS;product=transcriptional regulator;protein_id=AID77387.1;transl_table=11
ECOLIN_01800:autotransporter	ECOLIN_01800	971.281	1172.37	1002.81	0.270382	0.0874397	0.00198672	0.00358546	0.044713	0.0881118	0.611833	0.692001	ECOLIN_01800	ID=gene348;Name=ECOLIN_01800;gbkey=Gene;gene_biotype=protein_coding;locus_tag=ECOLIN_01800;ID=cds328;Parent=gene348;Dbxref=NCBI_GP:AID77388.1;Name=AID77388.1;gbkey=CDS;product=autotransporter;protein_id=AID77388.1;transl_table=11
ECOLIN_01810:membrane protein	ECOLIN_01810	21.6755	40.9153	27.7351	0.851611	0.330021	0.00986643	0.0160388	0.325844	0.339389	0.337009	0.433086	ECOLIN_01810	ID=gene350;Name=ECOLIN_01810;gbkey=Gene;gene_biotype=protein_coding;locus_tag=ECOLIN_01810;ID=cds329;Parent=gene350;Dbxref=NCBI_GP:AID77389.1;Name=AID77389.1;gbkey=CDS;product=membrane protein;protein_id=AID77389.1;transl_table=11
ECOLIN_01815:membrane protein	ECOLIN_01815	24226.1	10274.8	11222.1	-1.22767	0.126008	1.97941e-22	1.3669e-21	-1.1013	0.125997	2.31737e-18	3.62326e-17	ECOLIN_01815	ID=gene351;Name=ECOLIN_01815;gbkey=Gene;gene_biotype=protein_coding;locus_tag=ECOLIN_01815;ID=cds330;Parent=gene351;Dbxref=NCBI_GP:AID77390.1;Name=AID77390.1;gbkey=CDS;product=membrane protein;protein_id=AID77390.1;transl_table=11
ECOLIN_01825:hypothetical protein	ECOLIN_01825	108.48	137.042	126.04	0.327439	0.163039	0.044606	0.064415	0.20776	0.164813	0.20746	0.292289	ECOLIN_01825	ID=gene352;Name=ECOLIN_01825;gbkey=Gene;gene_biotype=protein_coding;locus_tag=ECOLIN_01825;ID=cds331;Parent=gene352;Dbxref=NCBI_GP:AID77391.1;Name=AID77391.1;gbkey=CDS;product=hypothetical protein;protein_id=AID77391.1;transl_table=11
ECOLIN_01830:hypothetical protein	ECOLIN_01830	165.639	165.566	160.973	-0.000131541	0.140853	0.999255	0.999456	-0.0434011	0.14181	0.759566	0.815496	ECOLIN_01830	ID=gene353;Name=ECOLIN_01830;gbkey=Gene;gene_biotype=protein_coding;locus_tag=ECOLIN_01830;ID=cds332;Parent=gene353;Dbxref=NCBI_GP:AID77392.1;Name=AID77392.1;gbkey=CDS;product=hypothetical protein;protein_id=AID77392.1;transl_table=11
ECOLIN_01835:hypothetical protein	ECOLIN_01835	390.957	356.677	341.275	-0.13196	0.162366	0.416372	0.473932	-0.19466	0.162836	0.231916	0.319681	ECOLIN_01835	ID=gene354;Name=ECOLIN_01835;gbkey=Gene;gene_biotype=protein_coding;locus_tag=ECOLIN_01835;ID=cds333;Parent=gene354;Dbxref=NCBI_GP:AID77393.1;Name=AID77393.1;gbkey=CDS;product=hypothetical protein;protein_id=AID77393.1;transl_table=11
ECOLIN_01840:hypothetical protein	ECOLIN_01840	139.101	103.368	138.685	-0.423385	0.184674	0.0218703	0.0333862	-0.00686684	0.181242	0.969777	0.977841	ECOLIN_01840	ID=gene355;Name=ECOLIN_01840;gbkey=Gene;gene_biotype=protein_coding;locus_tag=ECOLIN_01840;ID=cds334;Parent=gene355;Dbxref=NCBI_GP:AID77394.1;Name=AID77394.1;gbkey=CDS;product=hypothetical protein;protein_id=AID77394.1;transl_table=11
ECOLIN_01845:fimbrial protein	ECOLIN_01845	950.977	1001.91	1041.15	0.0719823	0.122293	0.556127	0.610929	0.128255	0.122303	0.294332	0.387763	ECOLIN_01845	ID=gene356;Name=ECOLIN_01845;gbkey=Gene;gene_biotype=protein_coding;locus_tag=ECOLIN_01845;ID=cds335;Parent=gene356;Dbxref=NCBI_GP:AID77395.1;Name=AID77395.1;gbkey=CDS;product=fimbrial protein;protein_id=AID77395.1;transl_table=11
ECOLIN_01850:LuxR family transcriptional regulator	ECOLIN_01850	135.09	141.338	140.22	0.0637567	0.361798	0.86012	0.884126	0.052547	0.362044	0.884601	0.916681	ECOLIN_01850	ID=gene357;Name=ECOLIN_01850;gbkey=Gene;gene_biotype=protein_coding;locus_tag=ECOLIN_01850;ID=cds336;Parent=gene357;Dbxref=NCBI_GP:AID77396.1;Name=AID77396.1;gbkey=CDS;product=LuxR family transcriptional regulator;protein_id=AID77396.1;transl_table=11
ECOLIN_01855:50S ribosomal protein L36	ECOLIN_01855	4.79559	66.0368	26.5761	3.3805	0.383968	1.31878e-18	7.48513e-18	2.11792	0.399249	1.12821e-07	5.39371e-07	rpmJ	ID=gene358;Name=rpmJ;gbkey=Gene;gene=rpmJ;gene_biotype=protein_coding;locus_tag=ECOLIN_01855;ID=cds337;Parent=gene358;Dbxref=NCBI_GP:AID77397.1;Name=AID77397.1;Note=smallest protein in the large subunit%3B similar to what is found with protein L31 and L33 several bacterial genomes contain paralogs which may be regulated by zinc%3B the protein from Thermus thermophilus has a zinc-binding motif and…
ECOLIN_01860:50S ribosomal protein L31 type B	ECOLIN_01860	18.1678	228.788	52.3526	3.50762	0.279415	3.80523e-36	5.32946e-35	1.42022	0.294426	1.40928e-06	5.81973e-06	ECOLIN_01860	ID=gene359;Name=ECOLIN_01860;gbkey=Gene;gene_biotype=protein_coding;locus_tag=ECOLIN_01860;ID=cds338;Parent=gene359;Dbxref=NCBI_GP:AID77398.1;Name=AID77398.1;gbkey=CDS;product=50S ribosomal protein L31 type B;protein_id=AID77398.1;transl_table=11
ECOLIN_01865:membrane protein	ECOLIN_01865	12.1806	18.5097	38.8134	0.575917	0.394812	0.144645	0.187823	1.5473	0.379755	4.61175e-05	0.000151251	ECOLIN_01865	ID=gene360;Name=ECOLIN_01865;gbkey=Gene;gene_biotype=protein_coding;locus_tag=ECOLIN_01865;ID=cds339;Parent=gene360;Dbxref=NCBI_GP:AID77399.1;Name=AID77399.1;gbkey=CDS;product=membrane protein;protein_id=AID77399.1;transl_table=11
ECOLIN_01875:alpha/beta hydrolase	ECOLIN_01875	659.893	2597.17	2161.61	1.93441	0.2048	3.54106e-21	2.30146e-20	1.67447	0.20494	3.07012e-16	3.91401e-15	ECOLIN_01875	ID=gene362;Name=ECOLIN_01875;gbkey=Gene;gene_biotype=protein_coding;locus_tag=ECOLIN_01875;ID=cds340;Parent=gene362;Dbxref=NCBI_GP:AID77400.1;Name=AID77400.1;gbkey=CDS;product=alpha/beta hydrolase;protein_id=AID77400.1;transl_table=11
ECOLIN_01880:transcriptional regulator	ECOLIN_01880	495.374	376.364	421.417	-0.385515	0.190225	0.0427007	0.0619696	-0.226904	0.189956	0.23228	0.320093	ECOLIN_01880	ID=gene363;Name=ECOLIN_01880;gbkey=Gene;gene_biotype=protein_coding;locus_tag=ECOLIN_01880;ID=cds341;Parent=gene363;Dbxref=NCBI_GP:AID77401.1;Name=AID77401.1;gbkey=CDS;product=transcriptional regulator;protein_id=AID77401.1;transl_table=11
ECOLIN_01885:LysR family transcriptional regulator	ECOLIN_01885	253.666	504.305	400.341	0.981441	0.14934	4.96891e-11	1.80727e-10	0.650977	0.150605	1.54333e-05	5.48493e-05	ECOLIN_01885	ID=gene364;Name=ECOLIN_01885;gbkey=Gene;gene_biotype=protein_coding;locus_tag=ECOLIN_01885;ID=cds342;Parent=gene364;Dbxref=NCBI_GP:AID77402.1;Name=AID77402.1;gbkey=CDS;product=LysR family transcriptional regulator;protein_id=AID77402.1;transl_table=11
ECOLIN_01890:aldehyde oxidase	ECOLIN_01890	79.7829	164.565	189.525	1.02511	0.185141	3.07864e-08	9.10588e-08	1.22077	0.18426	3.46651e-11	2.57631e-10	ECOLIN_01890	ID=gene365;Name=ECOLIN_01890;gbkey=Gene;gene_biotype=protein_coding;locus_tag=ECOLIN_01890;ID=cds343;Parent=gene365;Dbxref=NCBI_GP:AID77403.1;Name=AID77403.1;gbkey=CDS;product=aldehyde oxidase;protein_id=AID77403.1;transl_table=11
ECOLIN_01895:2%2C5-diketo-D-gluconic acid reductase	ECOLIN_01895	65.7103	142.608	147.089	1.09684	0.203455	7.00471e-08	2.02721e-07	1.13272	0.203628	2.65623e-08	1.37142e-07	ECOLIN_01895	ID=gene366;Name=ECOLIN_01895;gbkey=Gene;gene_biotype=protein_coding;locus_tag=ECOLIN_01895;ID=cds344;Parent=gene366;Dbxref=NCBI_GP:AID77404.1;Name=AID77404.1;gbkey=CDS;product=2%2C5-diketo-D-gluconic acid reductase;protein_id=AID77404.1;transl_table=11
ECOLIN_01900:attaching and effacing protein	ECOLIN_01900	214.215	443.4	325.518	1.03499	0.162525	1.91251e-10	6.66831e-10	0.592821	0.164283	0.000307941	0.0008912	ECOLIN_01900	ID=gene367;Name=ECOLIN_01900;gbkey=Gene;gene_biotype=protein_coding;locus_tag=ECOLIN_01900;ID=cds345;Parent=gene367;Dbxref=NCBI_GP:AID77405.1;Name=AID77405.1;gbkey=CDS;product=attaching and effacing protein;protein_id=AID77405.1;transl_table=11
ECOLIN_01905:transcriptional regulator	ECOLIN_01905	114.885	117.953	97.2796	0.0483011	0.193731	0.803113	0.835005	-0.232793	0.197116	0.237606	0.325782	ECOLIN_01905	ID=gene368;Name=ECOLIN_01905;gbkey=Gene;gene_biotype=protein_coding;locus_tag=ECOLIN_01905;ID=cds346;Parent=gene368;Dbxref=NCBI_GP:AID77406.1;Name=AID77406.1;gbkey=CDS;product=transcriptional regulator;protein_id=AID77406.1;transl_table=11
ECOLIN_01910:aldo/keto reductase	ECOLIN_01910	613.735	838.933	974.515	0.415118	0.384897	0.280803	0.337154	0.61431	0.384832	0.11042	0.171834	ECOLIN_01910	ID=gene369;Name=ECOLIN_01910;gbkey=Gene;gene_biotype=protein_coding;locus_tag=ECOLIN_01910;ID=cds347;Parent=gene369;Dbxref=NCBI_GP:AID77407.1;Name=AID77407.1;gbkey=CDS;product=aldo/keto reductase;protein_id=AID77407.1;transl_table=11
ECOLIN_01915:membrane protein	ECOLIN_01915	35.7506	5437.81	904.888	6.86136	0.339337	6.54084e-91	6.77522e-89	4.3887	0.340132	4.3344e-38	2.87342e-36	ECOLIN_01915	ID=gene370;Name=ECOLIN_01915;gbkey=Gene;gene_biotype=protein_coding;locus_tag=ECOLIN_01915;ID=cds348;Parent=gene370;Dbxref=NCBI_GP:AID77408.1;Name=AID77408.1;gbkey=CDS;product=membrane protein;protein_id=AID77408.1;transl_table=11
ECOLIN_01920:hypothetical protein	ECOLIN_01920	5.24235	1185.58	155.059	7.26251	0.40905	1.5887e-70	1.03934e-68	4.42714	0.412868	7.94791e-27	2.58281e-25	ECOLIN_01920	ID=gene371;Name=ECOLIN_01920;gbkey=Gene;gene_biotype=protein_coding;locus_tag=ECOLIN_01920;ID=cds349;Parent=gene371;Dbxref=NCBI_GP:AID77409.1;Name=AID77409.1;gbkey=CDS;product=hypothetical protein;protein_id=AID77409.1;transl_table=11
ECOLIN_01925:pyridine nucleotide-disulfide oxidoreductase	ECOLIN_01925	184.233	44954.5	5490.99	7.68541	0.257513	1.02595e-195	6.37627e-193	4.73883	0.257709	1.62989e-75	3.00141e-73	ECOLIN_01925	ID=gene372;Name=ECOLIN_01925;gbkey=Gene;gene_biotype=protein_coding;locus_tag=ECOLIN_01925;ID=cds350;Parent=gene372;Dbxref=NCBI_GP:AID77410.1;Name=AID77410.1;Note=Involved in disulfide oxidoreductase activity and electron transport;gbkey=CDS;product=pyridine nucleotide-disulfide oxidoreductase;protein_id=AID77410.1;transl_table=11
ECOLIN_01930:AraC family transcriptional regulator	ECOLIN_01930	130.942	2596.88	553.091	4.2331	0.219387	5.90267e-83	5.06001e-81	2.04197	0.221476	2.97538e-20	5.44873e-19	ECOLIN_01930	ID=gene373;Name=ECOLIN_01930;gbkey=Gene;gene_biotype=protein_coding;locus_tag=ECOLIN_01930;ID=cds351;Parent=gene373;Dbxref=NCBI_GP:AID77411.1;Name=AID77411.1;gbkey=CDS;product=AraC family transcriptional regulator;protein_id=AID77411.1;transl_table=11
ECOLIN_01935:hypothetical protein	ECOLIN_01935	150.788	1062.9	370.342	2.77547	0.171662	8.44749e-59	3.41471e-57	1.26912	0.174934	4.02106e-13	3.8154e-12	ECOLIN_01935	ID=gene374;Name=ECOLIN_01935;gbkey=Gene;gene_biotype=protein_coding;locus_tag=ECOLIN_01935;ID=cds352;Parent=gene374;Dbxref=NCBI_GP:AID77412.1;Name=AID77412.1;gbkey=CDS;product=hypothetical protein;protein_id=AID77412.1;transl_table=11
ECOLIN_01940:amino acid dehydrogenase	ECOLIN_01940	182.799	1267.5	463.238	2.74447	0.183945	2.43938e-50	6.93064e-49	1.30976	0.186312	2.06642e-12	1.79934e-11	ECOLIN_01940	ID=gene375;Name=ECOLIN_01940;gbkey=Gene;gene_biotype=protein_coding;locus_tag=ECOLIN_01940;ID=cds353;Parent=gene375;Dbxref=NCBI_GP:AID77413.1;Name=AID77413.1;gbkey=CDS;product=amino acid dehydrogenase;protein_id=AID77413.1;transl_table=11
ECOLIN_01945:hypothetical protein	ECOLIN_01945	150.485	831.63	370.871	2.42422	0.184241	1.53315e-39	2.58401e-38	1.26969	0.186849	1.081e-11	8.4775e-11	ECOLIN_01945	ID=gene376;Name=ECOLIN_01945;gbkey=Gene;gene_biotype=protein_coding;locus_tag=ECOLIN_01945;ID=cds354;Parent=gene376;Dbxref=NCBI_GP:AID77414.1;Name=AID77414.1;gbkey=CDS;product=hypothetical protein;protein_id=AID77414.1;transl_table=11
ECOLIN_01950:membrane protein	ECOLIN_01950	17.379	39.5143	39.48	1.10554	0.329708	0.000799149	0.00152881	1.12401	0.330291	0.000666286	0.00180238	ECOLIN_01950	ID=gene377;Name=ECOLIN_01950;gbkey=Gene;gene_biotype=protein_coding;locus_tag=ECOLIN_01950;ID=cds355;Parent=gene377;Dbxref=NCBI_GP:AID77415.1;Name=AID77415.1;gbkey=CDS;product=membrane protein;protein_id=AID77415.1;transl_table=11
ECOLIN_01955:autotransporter	ECOLIN_01955	349.419	488.293	459.234	0.480704	0.133241	0.000308836	0.000629576	0.392476	0.133757	0.00334372	0.00785678	ECOLIN_01955	ID=gene378;Name=ECOLIN_01955;gbkey=Gene;gene_biotype=protein_coding;locus_tag=ECOLIN_01955;ID=cds356;Parent=gene378;Dbxref=NCBI_GP:AID77416.1;Name=AID77416.1;gbkey=CDS;product=autotransporter;protein_id=AID77416.1;transl_table=11
ECOLIN_01960:hypothetical protein	ECOLIN_01960	31.8982	45.4263	36.1598	0.487214	0.317974	0.125462	0.165114	0.17987	0.323184	0.577831	0.661671	ECOLIN_01960	ID=gene379;Name=ECOLIN_01960;gbkey=Gene;gene_biotype=protein_coding;locus_tag=ECOLIN_01960;ID=cds357;Parent=gene379;Dbxref=NCBI_GP:AID77417.1;Name=AID77417.1;gbkey=CDS;product=hypothetical protein;protein_id=AID77417.1;transl_table=11
ECOLIN_01965:LuxR family transcriptional regulator	ECOLIN_01965	107.647	114.839	98.8449	0.0887093	0.169719	0.601194	0.654078	-0.117942	0.172802	0.494905	0.585316	ECOLIN_01965	ID=gene380;Name=ECOLIN_01965;gbkey=Gene;gene_biotype=protein_coding;locus_tag=ECOLIN_01965;ID=cds358;Parent=gene380;Dbxref=NCBI_GP:AID77418.1;Name=AID77418.1;gbkey=CDS;product=LuxR family transcriptional regulator;protein_id=AID77418.1;transl_table=11
ECOLIN_01970:DNA recombinase	ECOLIN_01970	115.884	79.7897	78.8971	-0.529657	0.207141	0.0105582	0.0170717	-0.533078	0.207921	0.010352	0.021608	ECOLIN_01970	ID=gene381;Name=ECOLIN_01970;gbkey=Gene;gene_biotype=protein_coding;locus_tag=ECOLIN_01970;ID=cds359;Parent=gene381;Dbxref=NCBI_GP:AID77419.1;Name=AID77419.1;gbkey=CDS;product=DNA recombinase;protein_id=AID77419.1;transl_table=11
ECOLIN_01975:hypothetical protein	ECOLIN_01975	75.7377	67.1315	66.7539	-0.165807	0.217895	0.446686	0.503839	-0.182222	0.218948	0.405262	0.502108	ECOLIN_01975	ID=gene382;Name=ECOLIN_01975;gbkey=Gene;gene_biotype=protein_coding;locus_tag=ECOLIN_01975;ID=cds360;Parent=gene382;Dbxref=NCBI_GP:AID77420.1;Name=AID77420.1;gbkey=CDS;product=hypothetical protein;protein_id=AID77420.1;transl_table=11
ECOLIN_01980:choline dehydrogenase	ECOLIN_01980	860.661	1079.1	1007.17	0.320821	0.182648	0.0790042	0.108421	0.222216	0.182828	0.2242	0.311288	ECOLIN_01980	ID=gene383;Name=ECOLIN_01980;gbkey=Gene;gene_biotype=protein_coding;locus_tag=ECOLIN_01980;ID=cds361;Parent=gene383;Dbxref=NCBI_GP:AID77421.1;Name=AID77421.1;Note=catalyzes the oxidation of choline to betaine aldehyde and betain aldehyde to glycine betaine;gbkey=CDS;product=choline dehydrogenase;protein_id=AID77421.1;transl_table=11
ECOLIN_01985:betaine-aldehyde dehydrogenase	ECOLIN_01985	735.135	987.662	762.426	0.419783	0.165137	0.011021	0.0177507	0.0508367	0.165785	0.759115	0.815188	ECOLIN_01985	ID=gene384;Name=ECOLIN_01985;gbkey=Gene;gene_biotype=protein_coding;locus_tag=ECOLIN_01985;ID=cds362;Parent=gene384;Dbxref=NCBI_GP:AID77422.1;Name=AID77422.1;gbkey=CDS;product=betaine-aldehyde dehydrogenase;protein_id=AID77422.1;transl_table=11
ECOLIN_01990:transcriptional regulator BetI	ECOLIN_01990	395.643	476.161	355.108	0.263635	0.141647	0.0627133	0.0877598	-0.156034	0.143439	0.276678	0.368114	ECOLIN_01990	ID=gene385;Name=ECOLIN_01990;gbkey=Gene;gene_biotype=protein_coding;locus_tag=ECOLIN_01990;ID=cds363;Parent=gene385;Dbxref=NCBI_GP:AID77423.1;Name=AID77423.1;Note=HTH-type%3B bet1%3B Repressor involved in choline regulation of the bet genes;gbkey=CDS;product=transcriptional regulator BetI;protein_id=AID77423.1;transl_table=11
ECOLIN_01995:choline transporter	ECOLIN_01995	322.432	383.87	314.856	0.247372	0.158109	0.117684	0.15595	-0.0382585	0.159466	0.810396	0.858025	ECOLIN_01995	ID=gene386;Name=ECOLIN_01995;gbkey=Gene;gene_biotype=protein_coding;locus_tag=ECOLIN_01995;ID=cds364;Parent=gene386;Dbxref=NCBI_GP:AID77424.1;Name=AID77424.1;Note=proton-motive-force-driven choline transporter;gbkey=CDS;product=choline transporter;protein_id=AID77424.1;transl_table=11
ECOLIN_02000:c-di-GMP phosphodiesterase	ECOLIN_02000	1485.63	938.97	1703.95	-0.633517	0.28587	0.0266843	0.0400104	0.190098	0.285463	0.505457	0.595015	ECOLIN_02000	ID=gene387;Name=ECOLIN_02000;gbkey=Gene;gene_biotype=protein_coding;locus_tag=ECOLIN_02000;ID=cds365;Parent=gene387;Dbxref=NCBI_GP:AID77425.1;Name=AID77425.1;gbkey=CDS;product=c-di-GMP phosphodiesterase;protein_id=AID77425.1;transl_table=11
ECOLIN_02005:LysR family transcriptional regulator	ECOLIN_02005	160.724	140.432	126.474	-0.193734	0.147952	0.190386	0.239646	-0.332837	0.150082	0.0265754	0.0500503	ECOLIN_02005	ID=gene388;Name=ECOLIN_02005;gbkey=Gene;gene_biotype=protein_coding;locus_tag=ECOLIN_02005;ID=cds366;Parent=gene388;Dbxref=NCBI_GP:AID77426.1;Name=AID77426.1;gbkey=CDS;product=LysR family transcriptional regulator;protein_id=AID77426.1;transl_table=11
ECOLIN_02010:membrane protein	ECOLIN_02010	10.0352	18.1715	13.1965	0.785278	0.433343	0.0699647	0.0969251	0.384316	0.44359	0.386283	0.483413	ECOLIN_02010	ID=gene389;Name=ECOLIN_02010;gbkey=Gene;gene_biotype=protein_coding;locus_tag=ECOLIN_02010;ID=cds367;Parent=gene389;Dbxref=NCBI_GP:AID77427.1;Name=AID77427.1;gbkey=CDS;product=membrane protein;protein_id=AID77427.1;transl_table=11
ECOLIN_02015:ankyrin	ECOLIN_02015	31.3196	94.3629	66.5395	1.49544	0.346603	1.59931e-05	3.74907e-05	1.01044	0.350178	0.00390769	0.00901998	ECOLIN_02015	ID=gene390;Name=ECOLIN_02015;gbkey=Gene;gene_biotype=protein_coding;locus_tag=ECOLIN_02015;ID=cds368;Parent=gene390;Dbxref=NCBI_GP:AID77428.1;Name=AID77428.1;gbkey=CDS;product=ankyrin;protein_id=AID77428.1;transl_table=11
ECOLIN_02020:hypothetical protein	ECOLIN_02020	11.847	42.0851	27.7417	1.70828	0.360462	2.14607e-06	5.43846e-06	1.12498	0.369777	0.00234751	0.0057075	ECOLIN_02020	ID=gene391;Name=ECOLIN_02020;gbkey=Gene;gene_biotype=protein_coding;locus_tag=ECOLIN_02020;ID=cds369;Parent=gene391;Dbxref=NCBI_GP:AID77429.1;Name=AID77429.1;gbkey=CDS;product=hypothetical protein;protein_id=AID77429.1;transl_table=11
ECOLIN_02025:hypothetical protein	ECOLIN_02025	30.9192	61.2974	60.7657	0.965034	0.256823	0.000171566	0.000359472	0.941367	0.257884	0.000261877	0.000765014	ECOLIN_02025	ID=gene392;Name=ECOLIN_02025;gbkey=Gene;gene_biotype=protein_coding;locus_tag=ECOLIN_02025;ID=cds370;Parent=gene392;Dbxref=NCBI_GP:AID77430.1;Name=AID77430.1;gbkey=CDS;product=hypothetical protein;protein_id=AID77430.1;transl_table=11
ECOLIN_02035:hypothetical protein	ECOLIN_02035	0.86315	2.35356	1.15806	0.7462	0.706027	0.290558	0.347272	0.197516	0.7104	0.780986	0.83417	ECOLIN_02035	ID=gene394;Name=ECOLIN_02035;gbkey=Gene;gene_biotype=protein_coding;locus_tag=ECOLIN_02035;ID=cds371;Parent=gene394;Dbxref=NCBI_GP:AID77431.1;Name=AID77431.1;gbkey=CDS;product=hypothetical protein;protein_id=AID77431.1;transl_table=11
ECOLIN_02040:hypothetical protein	ECOLIN_02040	2.03797	5.62617	5.43691	1.02141	0.629971	0.104941	0.140222	1.01761	0.631312	0.106983	0.167112	ECOLIN_02040	ID=gene395;Name=ECOLIN_02040;gbkey=Gene;gene_biotype=protein_coding;locus_tag=ECOLIN_02040;ID=cds372;Parent=gene395;Dbxref=NCBI_GP:AID77432.1;Name=AID77432.1;gbkey=CDS;product=hypothetical protein;protein_id=AID77432.1;transl_table=11
ECOLIN_02045:hypothetical protein	ECOLIN_02045	1.5912	3.46058	3.97462	0.719827	0.648862	0.267272	0.32317	0.811972	0.648012	0.210198	0.295395	ECOLIN_02045	ID=gene396;Name=ECOLIN_02045;gbkey=Gene;gene_biotype=protein_coding;locus_tag=ECOLIN_02045;ID=cds373;Parent=gene396;Dbxref=NCBI_GP:AID77433.1;Name=AID77433.1;gbkey=CDS;product=hypothetical protein;protein_id=AID77433.1;transl_table=11
ECOLIN_02050:carbamate kinase	ECOLIN_02050	9.47536	31.2859	21.0045	1.56879	0.381668	3.95055e-05	8.8478e-05	1.03164	0.392217	0.00853168	0.0181668	ECOLIN_02050	ID=gene397;Name=ECOLIN_02050;gbkey=Gene;gene_biotype=protein_coding;locus_tag=ECOLIN_02050;ID=cds374;Parent=gene397;Dbxref=NCBI_GP:AID77434.1;Name=AID77434.1;gbkey=CDS;product=carbamate kinase;protein_id=AID77434.1;transl_table=11
ECOLIN_02055:deaminase	ECOLIN_02055	74.3172	125.641	113.379	0.754354	0.176802	1.98414e-05	4.59915e-05	0.609898	0.178835	0.000648715	0.00175868	ECOLIN_02055	ID=gene398;Name=ECOLIN_02055;gbkey=Gene;gene_biotype=protein_coding;locus_tag=ECOLIN_02055;ID=cds375;Parent=gene398;Dbxref=NCBI_GP:AID77435.1;Name=AID77435.1;Note=metallo-dependent hydrolase superfamily%3B deaminase with metallo-dependent hydrolase domain;gbkey=CDS;product=deaminase;protein_id=AID77435.1;transl_table=11
ECOLIN_02060:zinc-binding dehydrogenase	ECOLIN_02060	124.584	447.071	377.224	1.82035	0.158905	2.20426e-30	2.2928e-29	1.5755	0.159922	6.74182e-23	1.6272e-21	ECOLIN_02060	ID=gene399;Name=ECOLIN_02060;gbkey=Gene;gene_biotype=protein_coding;locus_tag=ECOLIN_02060;ID=cds376;Parent=gene399;Dbxref=NCBI_GP:AID77436.1;Name=AID77436.1;gbkey=CDS;product=zinc-binding dehydrogenase;protein_id=AID77436.1;transl_table=11
ECOLIN_02065:membrane protein	ECOLIN_02065	36.7268	62.2756	58.4535	0.740575	0.262547	0.00479146	0.00817261	0.64868	0.264422	0.0141592	0.0285712	ECOLIN_02065	ID=gene400;Name=ECOLIN_02065;gbkey=Gene;gene_biotype=protein_coding;locus_tag=ECOLIN_02065;ID=cds377;Parent=gene400;Dbxref=NCBI_GP:AID77437.1;Name=AID77437.1;gbkey=CDS;product=membrane protein;protein_id=AID77437.1;transl_table=11
ECOLIN_02070:hypothetical protein	ECOLIN_02070	68.2283	236.164	460.603	1.48421	0.523628	0.00459003	0.00785599	2.30593	0.523098	1.04224e-05	3.79636e-05	ECOLIN_02070	ID=gene401;Name=ECOLIN_02070;gbkey=Gene;gene_biotype=protein_coding;locus_tag=ECOLIN_02070;ID=cds378;Parent=gene401;Dbxref=NCBI_GP:AID77438.1;Name=AID77438.1;gbkey=CDS;product=hypothetical protein;protein_id=AID77438.1;transl_table=11
ECOLIN_02075:propionate catabolism operon regulatory protein PrpR	ECOLIN_02075	23.8516	57.2789	33.7464	1.19908	0.352486	0.000669468	0.00129158	0.477034	0.361385	0.18683	0.267469	ECOLIN_02075	ID=gene402;Name=ECOLIN_02075;gbkey=Gene;gene_biotype=protein_coding;locus_tag=ECOLIN_02075;ID=cds379;Parent=gene402;Dbxref=NCBI_GP:AID77439.1;Name=AID77439.1;Note=sigma-54 dependent activator family protein%3B activates the prpBCDE operon;gbkey=CDS;product=propionate catabolism operon regulatory protein PrpR;protein_id=AID77439.1;transl_table=11
ECOLIN_02080:2-methylisocitrate lyase	ECOLIN_02080	18.3501	23.5829	19.4574	0.33519	0.385433	0.384493	0.441705	0.0637254	0.392009	0.870864	0.905148	prpB	ID=gene403;Name=prpB;gbkey=Gene;gene=prpB;gene_biotype=protein_coding;locus_tag=ECOLIN_02080;ID=cds380;Parent=gene403;Dbxref=NCBI_GP:AID77440.1;Name=AID77440.1;Note=catalyzes the formation of pyruvate and succinate from 2-methylisocitrate;gbkey=CDS;gene=prpB;product=2-methylisocitrate lyase;protein_id=AID77440.1;transl_table=11
ECOLIN_02085:methylcitrate synthase	ECOLIN_02085	18.3056	40.8626	27.0574	1.07177	0.349843	0.00218706	0.00392708	0.505639	0.359325	0.15937	0.234296	ECOLIN_02085	ID=gene404;Name=ECOLIN_02085;gbkey=Gene;gene_biotype=protein_coding;locus_tag=ECOLIN_02085;ID=cds381;Parent=gene404;Dbxref=NCBI_GP:AID77441.1;Name=AID77441.1;Note=catalyzes the synthesis of 2-methylcitrate from propionyl-CoA and oxaloacetate%3B also catalyzes the condensation of oxaloacetate with acetyl-CoA but with a lower specificity;gbkey=CDS;product=methylcitrate synthase;protein_id=AID77441.…
ECOLIN_02090:2-methylcitrate dehydratase	ECOLIN_02090	27.4641	114.685	57.2724	1.98681	0.249658	1.74664e-15	8.34224e-15	0.993978	0.260274	0.000134012	0.000415662	prpD	ID=gene405;Name=prpD;gbkey=Gene;gene=prpD;gene_biotype=protein_coding;gene_synonym=mmgE;locus_tag=ECOLIN_02090;ID=cds382;Parent=gene405;Dbxref=NCBI_GP:AID77442.1;Name=AID77442.1;Note=functions in propionate metabolism%3B involved in isomerization of (2S%2C3S)-methylcitrate to (2R%2C3S)-methylisocitrate%3B also encodes minor aconitase or dehydratase activity%3B aconitase C;gbkey=CDS;gene=prpD;prod…
ECOLIN_02095:propionyl-CoA synthetase	ECOLIN_02095	29.6397	65.3721	48.6871	1.09197	0.310046	0.000428349	0.000852583	0.679038	0.315132	0.0311794	0.0574588	prpE	ID=gene406;Name=prpE;gbkey=Gene;gene=prpE;gene_biotype=protein_coding;gene_synonym=yahU;locus_tag=ECOLIN_02095;ID=cds383;Parent=gene406;Dbxref=NCBI_GP:AID77443.1;Name=AID77443.1;Note=catalyzes the formation of propionyl-CoA using propionate as a substrate%3B PrpE from Ralstonia solanacearum can produce acetyl-%2C propionyl-%2C butyryl- and acrylyl-coenzyme A%2C and Salmonella enterica produces pr…
ECOLIN_02100:cytosine permease	ECOLIN_02100	540.928	111.4	218.731	-2.22457	0.227324	1.29456e-22	9.0528e-22	-1.26937	0.222122	1.09875e-08	6.04313e-08	codB	ID=gene407;Name=codB;gbkey=Gene;gene=codB;gene_biotype=protein_coding;locus_tag=ECOLIN_02100;ID=cds384;Parent=gene407;Dbxref=NCBI_GP:AID77444.1;Name=AID77444.1;gbkey=CDS;gene=codB;product=cytosine permease;protein_id=AID77444.1;transl_table=11
ECOLIN_02105:cytosine deaminase	ECOLIN_02105	1095.15	734.512	815.162	-0.571894	0.155821	0.000242368	0.000499814	-0.420627	0.155661	0.00688833	0.0149885	ECOLIN_02105	ID=gene408;Name=ECOLIN_02105;gbkey=Gene;gene_biotype=protein_coding;locus_tag=ECOLIN_02105;ID=cds385;Parent=gene408;Dbxref=NCBI_GP:AID77445.1;Name=AID77445.1;Note=Catalyzes the deamination of cytosine to uracil and ammonia;gbkey=CDS;product=cytosine deaminase;protein_id=AID77445.1;transl_table=11
ECOLIN_02110:galactoside O-acetyltransferase	ECOLIN_02110	277.687	156.767	288.708	-0.803818	0.193117	3.1501e-05	7.13545e-05	0.0580552	0.18895	0.758652	0.814907	lacA	ID=gene409;Name=lacA;gbkey=Gene;gene=lacA;gene_biotype=protein_coding;locus_tag=ECOLIN_02110;ID=cds386;Parent=gene409;Dbxref=NCBI_GP:AID77446.1;Name=AID77446.1;Note=transfers acetyl group from acetyl-CoA to the 6-hydroxyl of galactopyranosides%3B exact physiological role is unknown;gbkey=CDS;gene=lacA;product=galactoside O-acetyltransferase;protein_id=AID77446.1;transl_table=11
ECOLIN_02115:galactoside permease	ECOLIN_02115	521.392	530.15	695.691	0.022585	0.233404	0.922914	0.936858	0.405552	0.232943	0.0816853	0.132588	lacY	ID=gene410;Name=lacY;gbkey=Gene;gene=lacY;gene_biotype=protein_coding;locus_tag=ECOLIN_02115;ID=cds387;Parent=gene410;Dbxref=NCBI_GP:AID77447.1;Name=AID77447.1;Note=lactose/proton symporter%3B mediates lactose/proton symport through the membrane by utilizing the proton gradient to drive transport of galactosides%3B member of major facilitator superfamily%3B functions as a monomer with 12 transmem…
ECOLIN_02120:beta-D-galactosidase	ECOLIN_02120	1629.15	1981.37	2479.84	0.274481	0.228592	0.229849	0.283224	0.590322	0.22849	0.00977796	0.0206	lacZ	ID=gene411;Name=lacZ;gbkey=Gene;gene=lacZ;gene_biotype=protein_coding;locus_tag=ECOLIN_02120;ID=cds388;Parent=gene411;Dbxref=NCBI_GP:AID77448.1;Name=AID77448.1;Note=forms a homotetramer%3B hydrolyzes lactose disaccharide to galactose and glucose%3B converts lactose to allolactose which is the natural inducer of the lac operon;gbkey=CDS;gene=lacZ;product=beta-D-galactosidase;protein_id=AID77448.1;…
ECOLIN_02130:hypothetical protein	ECOLIN_02130	622.251	537.963	425.848	-0.204406	0.221047	0.355113	0.412914	-0.531859	0.221802	0.0164892	0.0328069	ECOLIN_02130	ID=gene413;Name=ECOLIN_02130;gbkey=Gene;gene_biotype=protein_coding;locus_tag=ECOLIN_02130;ID=cds389;Parent=gene413;Dbxref=NCBI_GP:AID77449.1;Name=AID77449.1;gbkey=CDS;product=hypothetical protein;protein_id=AID77449.1;transl_table=11
ECOLIN_02135:S-formylglutathione hydrolase	ECOLIN_02135	440.671	30947.4	31281.5	6.09197	0.115981	0	0	6.10734	0.115984	0	0	ECOLIN_02135	ID=gene414;Name=ECOLIN_02135;gbkey=Gene;gene_biotype=protein_coding;locus_tag=ECOLIN_02135;ID=cds390;Parent=gene414;Dbxref=NCBI_GP:AID77450.1;Name=AID77450.1;gbkey=CDS;product=S-formylglutathione hydrolase;protein_id=AID77450.1;transl_table=11
ECOLIN_02140:S-(hydroxymethyl)glutathione dehydrogenase	ECOLIN_02140	766.962	84444.2	78495.9	6.69906	0.156427	0	0	6.59489	0.15643	0	0	ECOLIN_02140	ID=gene415;Name=ECOLIN_02140;gbkey=Gene;gene_biotype=protein_coding;locus_tag=ECOLIN_02140;ID=cds391;Parent=gene415;Dbxref=NCBI_GP:AID77451.1;Name=AID77451.1;Note=catalyzes the formation of S-formylglutathione from S-(hydroxymethyl)glutathione%3B also catalyzes the formation of aldehyde or ketone from alcohols;gbkey=CDS;product=S-(hydroxymethyl)glutathione dehydrogenase;protein_id=AID77451.1;tran…
ECOLIN_02145:regulator protein FrmR	ECOLIN_02145	185.844	16679.5	15311	6.4193	0.141574	0	0	6.29672	0.141593	0	0	ECOLIN_02145	ID=gene416;Name=ECOLIN_02145;gbkey=Gene;gene_biotype=protein_coding;locus_tag=ECOLIN_02145;ID=cds392;Parent=gene416;Dbxref=NCBI_GP:AID77452.1;Name=AID77452.1;Note=formaldehyde-induced negative regulator of the frmRAB operon;gbkey=CDS;product=regulator protein FrmR;protein_id=AID77452.1;transl_table=11
ECOLIN_02150:membrane protein	ECOLIN_02150	62.3242	168.673	143.028	1.41463	0.18367	1.33928e-14	6.07009e-14	1.16814	0.185955	3.34618e-10	2.21239e-09	ECOLIN_02150	ID=gene417;Name=ECOLIN_02150;gbkey=Gene;gene_biotype=protein_coding;locus_tag=ECOLIN_02150;ID=cds393;Parent=gene417;Dbxref=NCBI_GP:AID77453.1;Name=AID77453.1;gbkey=CDS;product=membrane protein;protein_id=AID77453.1;transl_table=11
ECOLIN_02155:acetyltransferase	ECOLIN_02155	6.1055	6.30717	6.94498	0.0451373	0.510604	0.929559	0.942641	0.15642	0.508735	0.758486	0.814907	ECOLIN_02155	ID=gene418;Name=ECOLIN_02155;gbkey=Gene;gene_biotype=protein_coding;locus_tag=ECOLIN_02155;ID=cds394;Parent=gene418;Dbxref=NCBI_GP:AID77454.1;Name=AID77454.1;gbkey=CDS;product=acetyltransferase;protein_id=AID77454.1;transl_table=11
ECOLIN_02160:membrane protein	ECOLIN_02160	7.19758	11.2216	7.02977	0.529927	0.461592	0.250951	0.306134	-0.0621103	0.482601	0.897596	0.92459	ECOLIN_02160	ID=gene419;Name=ECOLIN_02160;gbkey=Gene;gene_biotype=protein_coding;locus_tag=ECOLIN_02160;ID=cds395;Parent=gene419;Dbxref=NCBI_GP:AID77455.1;Name=AID77455.1;gbkey=CDS;product=membrane protein;protein_id=AID77455.1;transl_table=11
ECOLIN_02165:membrane protein	ECOLIN_02165	7.37146	19.4563	18.1131	1.25222	0.418455	0.00276712	0.00490835	1.1741	0.421284	0.00532057	0.0119864	ECOLIN_02165	ID=gene420;Name=ECOLIN_02165;gbkey=Gene;gene_biotype=protein_coding;locus_tag=ECOLIN_02165;ID=cds396;Parent=gene420;Dbxref=NCBI_GP:AID77456.1;Name=AID77456.1;gbkey=CDS;product=membrane protein;protein_id=AID77456.1;transl_table=11
ECOLIN_02170:acetyltransferase	ECOLIN_02170	7.3023	11.2196	16.8969	0.488583	0.462465	0.290751	0.347402	1.05586	0.450426	0.0190712	0.0374052	ECOLIN_02170	ID=gene421;Name=ECOLIN_02170;gbkey=Gene;gene_biotype=protein_coding;locus_tag=ECOLIN_02170;ID=cds397;Parent=gene421;Dbxref=NCBI_GP:AID77457.1;Name=AID77457.1;gbkey=CDS;product=acetyltransferase;protein_id=AID77457.1;transl_table=11
ECOLIN_02175:membrane protein	ECOLIN_02175	22.6491	42.4851	47.7187	0.88432	0.2939	0.00262187	0.00466735	1.02115	0.29276	0.000486636	0.00135322	ECOLIN_02175	ID=gene422;Name=ECOLIN_02175;gbkey=Gene;gene_biotype=protein_coding;locus_tag=ECOLIN_02175;ID=cds398;Parent=gene422;Dbxref=NCBI_GP:AID77458.1;Name=AID77458.1;gbkey=CDS;product=membrane protein;protein_id=AID77458.1;transl_table=11
ECOLIN_02180:deacetylase	ECOLIN_02180	12.3021	9.61329	11.9854	-0.309184	0.501929	0.5379	0.59366	-0.000219937	0.496321	0.999646	0.999646	ECOLIN_02180	ID=gene423;Name=ECOLIN_02180;gbkey=Gene;gene_biotype=protein_coding;locus_tag=ECOLIN_02180;ID=cds399;Parent=gene423;Dbxref=NCBI_GP:AID77459.1;Name=AID77459.1;gbkey=CDS;product=deacetylase;protein_id=AID77459.1;transl_table=11
ECOLIN_02185:taurine ABC transporter substrate-binding protein	ECOLIN_02185	388.27	65.0299	862.825	-1.9754	0.579095	0.000646796	0.0012518	0.938759	0.577211	0.103871	0.162917	tauA	ID=gene424;Name=tauA;gbkey=Gene;gene=tauA;gene_biotype=protein_coding;locus_tag=ECOLIN_02185;ID=cds400;Parent=gene424;Dbxref=NCBI_GP:AID77460.1;Name=AID77460.1;Note=with TauB and TauC is responsible for taurine uptake.;gbkey=CDS;gene=tauA;product=taurine ABC transporter substrate-binding protein;protein_id=AID77460.1;transl_table=11
ECOLIN_02190:taurine transporter ATP-binding subunit	ECOLIN_02190	298.206	63.9896	688.478	-2.07973	0.340047	9.59524e-10	3.1805e-09	1.14059	0.330556	0.000559521	0.00153698	tauB	ID=gene425;Name=tauB;gbkey=Gene;gene=tauB;gene_biotype=protein_coding;locus_tag=ECOLIN_02190;ID=cds401;Parent=gene425;Dbxref=NCBI_GP:AID77461.1;Name=AID77461.1;Note=Part of the ABC transporter complex tauABC involved in taurine import;gbkey=CDS;gene=tauB;product=taurine transporter ATP-binding subunit;protein_id=AID77461.1;transl_table=11
ECOLIN_02195:taurine transporter subunit	ECOLIN_02195	154.488	27.6433	489.689	-2.33865	0.321405	3.42974e-13	1.42105e-12	1.59201	0.295814	7.37487e-08	3.61616e-07	ECOLIN_02195	ID=gene426;Name=ECOLIN_02195;gbkey=Gene;gene_biotype=protein_coding;locus_tag=ECOLIN_02195;ID=cds402;Parent=gene426;Dbxref=NCBI_GP:AID77462.1;Name=AID77462.1;gbkey=CDS;product=taurine transporter subunit;protein_id=AID77462.1;transl_table=11
ECOLIN_02200:taurine dioxygenase	ECOLIN_02200	306.043	99.3925	810.76	-1.574	0.248884	2.54519e-10	8.73941e-10	1.36472	0.239151	1.15308e-08	6.314e-08	tauD	ID=gene427;Name=tauD;gbkey=Gene;gene=tauD;gene_biotype=protein_coding;locus_tag=ECOLIN_02200;ID=cds403;Parent=gene427;Dbxref=NCBI_GP:AID77463.1;Name=AID77463.1;Note=catalyzes the conversion of taurine (2-aminoethanesulfonate) to sulfite and aminoacetaldehyde concurrently with the conversion of alpha-ketoglutarate to succinate and carbon dioxide%3B non-heme iron oxidase%3B allows the use of taurin…
ECOLIN_02205:delta-aminolevulinic acid dehydratase	ECOLIN_02205	1821.68	2485.03	2249.24	0.443148	0.140816	0.00164957	0.00300537	0.300958	0.140951	0.0327449	0.0600766	ECOLIN_02205	ID=gene428;Name=ECOLIN_02205;gbkey=Gene;gene_biotype=protein_coding;locus_tag=ECOLIN_02205;ID=cds404;Parent=gene428;Dbxref=NCBI_GP:AID77464.1;Name=AID77464.1;gbkey=CDS;product=delta-aminolevulinic acid dehydratase;protein_id=AID77464.1;transl_table=11
ECOLIN_02210:membrane protein	ECOLIN_02210	1229.14	1750.82	1504.72	0.505733	0.141742	0.000359746	0.00072474	0.288538	0.142008	0.0421687	0.0749599	ECOLIN_02210	ID=gene429;Name=ECOLIN_02210;gbkey=Gene;gene_biotype=protein_coding;locus_tag=ECOLIN_02210;ID=cds405;Parent=gene429;Dbxref=NCBI_GP:AID77465.1;Name=AID77465.1;gbkey=CDS;product=membrane protein;protein_id=AID77465.1;transl_table=11
ECOLIN_02215:transcriptional regulator	ECOLIN_02215	30.4366	24.7049	31.9275	-0.288985	0.34627	0.403962	0.461512	0.053984	0.341147	0.874266	0.907863	ECOLIN_02215	ID=gene430;Name=ECOLIN_02215;gbkey=Gene;gene_biotype=protein_coding;locus_tag=ECOLIN_02215;ID=cds406;Parent=gene430;Dbxref=NCBI_GP:AID77466.1;Name=AID77466.1;gbkey=CDS;product=transcriptional regulator;protein_id=AID77466.1;transl_table=11
ECOLIN_02220:beta-lactam-binding protein	ECOLIN_02220	712.829	504.385	700.671	-0.494788	0.117505	2.54474e-05	5.82525e-05	-0.023979	0.116204	0.836516	0.880059	ECOLIN_02220	ID=gene431;Name=ECOLIN_02220;gbkey=Gene;gene_biotype=protein_coding;locus_tag=ECOLIN_02220;ID=cds407;Parent=gene431;Dbxref=NCBI_GP:AID77467.1;Name=AID77467.1;Note=this protein has no known enzymatic function;gbkey=CDS;product=beta-lactam-binding protein;protein_id=AID77467.1;transl_table=11
ECOLIN_02225:microcin B17 transporter	ECOLIN_02225	1138.92	726.039	562.558	-0.644346	0.151034	1.98797e-05	4.60586e-05	-1.00545	0.151981	3.69845e-11	2.74049e-10	ECOLIN_02225	ID=gene432;Name=ECOLIN_02225;gbkey=Gene;gene_biotype=protein_coding;locus_tag=ECOLIN_02225;ID=cds408;Parent=gene432;Dbxref=NCBI_GP:AID77468.1;Name=AID77468.1;Note=in Escherichia coli SbmA is involved in uptake of microcin J25%3B functions along with FhuA%2C TonB%2C and ExbB/D in this capacity%3B in Sinorhizobium meliloti%2C BacA is essential and required for symbiosis%3B defects appear to affect …
ECOLIN_02230:hypothetical protein	ECOLIN_02230	776.428	592.094	518.055	-0.390507	0.127532	0.00219831	0.00394443	-0.581692	0.128313	5.80435e-06	2.19964e-05	ECOLIN_02230	ID=gene433;Name=ECOLIN_02230;gbkey=Gene;gene_biotype=protein_coding;locus_tag=ECOLIN_02230;ID=cds409;Parent=gene433;Dbxref=NCBI_GP:AID77469.1;Name=AID77469.1;gbkey=CDS;product=hypothetical protein;protein_id=AID77469.1;transl_table=11
ECOLIN_02235:membrane protein	ECOLIN_02235	59.1413	82.5447	64.0144	0.461952	0.214879	0.0315691	0.0468822	0.116166	0.220142	0.597715	0.679589	ECOLIN_02235	ID=gene434;Name=ECOLIN_02235;gbkey=Gene;gene_biotype=protein_coding;locus_tag=ECOLIN_02235;ID=cds410;Parent=gene434;Dbxref=NCBI_GP:AID77470.1;Name=AID77470.1;gbkey=CDS;product=membrane protein;protein_id=AID77470.1;transl_table=11
ECOLIN_02240:membrane protein	ECOLIN_02240	110.753	144.191	109.405	0.373565	0.168705	0.0268074	0.0401828	-0.0145857	0.173142	0.932865	0.951231	ECOLIN_02240	ID=gene435;Name=ECOLIN_02240;gbkey=Gene;gene_biotype=protein_coding;locus_tag=ECOLIN_02240;ID=cds411;Parent=gene435;Dbxref=NCBI_GP:AID77471.1;Name=AID77471.1;gbkey=CDS;product=membrane protein;protein_id=AID77471.1;transl_table=11
ECOLIN_02245:D-alanine--D-alanine ligase	ECOLIN_02245	1827.75	973.883	1235.08	-0.902205	0.130007	3.9308e-12	1.5233e-11	-0.560685	0.129576	1.51105e-05	5.3779e-05	ECOLIN_02245	ID=gene436;Name=ECOLIN_02245;gbkey=Gene;gene_biotype=protein_coding;locus_tag=ECOLIN_02245;ID=cds412;Parent=gene436;Dbxref=NCBI_GP:AID77472.1;Name=AID77472.1;gbkey=CDS;product=D-alanine--D-alanine ligase;protein_id=AID77472.1;transl_table=11
ECOLIN_02250:anti-RssB factor	ECOLIN_02250	77.7898	212.254	550.802	1.39239	0.275649	4.38753e-07	1.18623e-06	2.71895	0.272878	2.19051e-23	5.55675e-22	ECOLIN_02250	ID=gene437;Name=ECOLIN_02250;gbkey=Gene;gene_biotype=protein_coding;locus_tag=ECOLIN_02250;ID=cds413;Parent=gene437;Dbxref=NCBI_GP:AID77473.1;Name=AID77473.1;Note=RpoS stabilzer during Pi starvation%3B anti-adapter protein;gbkey=CDS;product=anti-RssB factor;protein_id=AID77473.1;transl_table=11
ECOLIN_02255:alkaline phosphatase	ECOLIN_02255	139.507	224.656	357.858	0.678407	0.153195	9.49379e-06	2.27375e-05	1.33715	0.150152	5.32461e-19	8.85416e-18	ECOLIN_02255	ID=gene438;Name=ECOLIN_02255;gbkey=Gene;gene_biotype=protein_coding;locus_tag=ECOLIN_02255;ID=cds414;Parent=gene438;Dbxref=NCBI_GP:AID77474.1;Name=AID77474.1;gbkey=CDS;product=alkaline phosphatase;protein_id=AID77474.1;transl_table=11
ECOLIN_02260:hypothetical protein	ECOLIN_02260	40.4832	189.865	282.848	2.16248	0.235585	4.34342e-20	2.67934e-19	2.72152	0.233663	2.37165e-31	1.10204e-29	ECOLIN_02260	ID=gene439;Name=ECOLIN_02260;gbkey=Gene;gene_biotype=protein_coding;locus_tag=ECOLIN_02260;ID=cds415;Parent=gene439;Dbxref=NCBI_GP:AID77475.1;Name=AID77475.1;gbkey=CDS;product=hypothetical protein;protein_id=AID77475.1;transl_table=11
ECOLIN_02265:diguanylate cyclase	ECOLIN_02265	38.9913	45.5125	51.6383	0.195151	0.274516	0.47715	0.534804	0.372074	0.272787	0.172576	0.24994	adrA	ID=gene440;Name=adrA;gbkey=Gene;gene=adrA;gene_biotype=protein_coding;gene_synonym=yaiC;locus_tag=ECOLIN_02265;ID=cds416;Parent=gene440;Dbxref=NCBI_GP:AID77476.1;Name=AID77476.1;Note=catalyzes the conversion of 2 GTP into c-di-GMP%3B adrA overexpression induces cellulose biosynthesis%2C cell adherence to abiotic surfaces and swimming and swarming motility%3B AdrA acts post-transcriptionally on th…
ECOLIN_02270:pyrroline-5-carboxylate reductase	ECOLIN_02270	678.669	720.61	713.101	0.0842631	0.167193	0.61427	0.666409	0.0702276	0.167329	0.674707	0.746139	ECOLIN_02270	ID=gene441;Name=ECOLIN_02270;gbkey=Gene;gene_biotype=protein_coding;locus_tag=ECOLIN_02270;ID=cds417;Parent=gene441;Dbxref=NCBI_GP:AID77477.1;Name=AID77477.1;Note=catalyzes the formation of L-proline from pyrroline-5-carboxylate;gbkey=CDS;product=pyrroline-5-carboxylate reductase;protein_id=AID77477.1;transl_table=11
ECOLIN_02275:hypothetical protein	ECOLIN_02275	398.611	330.173	286.157	-0.271947	0.145356	0.0613577	0.0860576	-0.476635	0.146638	0.00115232	0.00297782	ECOLIN_02275	ID=gene442;Name=ECOLIN_02275;gbkey=Gene;gene_biotype=protein_coding;locus_tag=ECOLIN_02275;ID=cds418;Parent=gene442;Dbxref=NCBI_GP:AID77478.1;Name=AID77478.1;gbkey=CDS;product=hypothetical protein;protein_id=AID77478.1;transl_table=11
ECOLIN_02280:shikimate kinase	ECOLIN_02280	3767.68	1525.25	1701.07	-1.29414	0.128962	1.06949e-23	7.86609e-23	-1.13677	0.128862	1.12822e-18	1.83318e-17	aroL	ID=gene443;Name=aroL;gbkey=Gene;gene=aroL;gene_biotype=protein_coding;locus_tag=ECOLIN_02280;ID=cds419;Parent=gene443;Dbxref=NCBI_GP:AID77479.1;Name=AID77479.1;Note=type II enzyme similar to type I but differentially regulated and with a lower Km%3B catalyzes the formation of shikimate 3-phosphate from shikimate in aromatic amino acid biosynthesis;gbkey=CDS;gene=aroL;product=shikimate kinase;prot…
ECOLIN_02285:hypothetical protein	ECOLIN_02285	932.705	542.868	686.145	-0.768776	0.161176	1.84406e-06	4.69224e-06	-0.43767	0.160585	0.00642106	0.0140703	ECOLIN_02285	ID=gene444;Name=ECOLIN_02285;gbkey=Gene;gene_biotype=protein_coding;locus_tag=ECOLIN_02285;ID=cds420;Parent=gene444;Dbxref=NCBI_GP:AID77480.1;Name=AID77480.1;gbkey=CDS;product=hypothetical protein;protein_id=AID77480.1;transl_table=11
ECOLIN_02290:hypothetical protein	ECOLIN_02290	527.226	376.964	302.484	-0.476877	0.163777	0.00359408	0.0062635	-0.787025	0.165207	1.89912e-06	7.70808e-06	ECOLIN_02290	ID=gene445;Name=ECOLIN_02290;gbkey=Gene;gene_biotype=protein_coding;locus_tag=ECOLIN_02290;ID=cds421;Parent=gene445;Dbxref=NCBI_GP:AID77481.1;Name=AID77481.1;gbkey=CDS;product=hypothetical protein;protein_id=AID77481.1;transl_table=11
ECOLIN_02295:hypothetical protein	ECOLIN_02295	1220.82	3076.21	2221.03	1.29886	0.225223	8.06891e-09	2.48567e-08	0.840804	0.225406	0.000191349	0.000576948	ECOLIN_02295	ID=gene446;Name=ECOLIN_02295;gbkey=Gene;gene_biotype=protein_coding;locus_tag=ECOLIN_02295;ID=cds422;Parent=gene446;Dbxref=NCBI_GP:AID77482.1;Name=AID77482.1;gbkey=CDS;product=hypothetical protein;protein_id=AID77482.1;transl_table=11
ECOLIN_02300:hypothetical protein	ECOLIN_02300	188.661	198.107	182.312	0.0713485	0.154317	0.643831	0.692585	-0.0525975	0.155657	0.735434	0.797161	ECOLIN_02300	ID=gene447;Name=ECOLIN_02300;gbkey=Gene;gene_biotype=protein_coding;locus_tag=ECOLIN_02300;ID=cds423;Parent=gene447;Dbxref=NCBI_GP:AID77483.1;Name=AID77483.1;gbkey=CDS;product=hypothetical protein;protein_id=AID77483.1;transl_table=11
ECOLIN_02305:recombination associated protein	ECOLIN_02305	1041.1	628.782	720.196	-0.718998	0.160679	7.65035e-06	1.84469e-05	-0.524384	0.160415	0.00107959	0.00280738	ECOLIN_02305	ID=gene448;Name=ECOLIN_02305;gbkey=Gene;gene_biotype=protein_coding;locus_tag=ECOLIN_02305;ID=cds424;Parent=gene448;Dbxref=NCBI_GP:AID77484.1;Name=AID77484.1;Note=Required for efficient pilin antigenic variation;gbkey=CDS;product=recombination associated protein;protein_id=AID77484.1;transl_table=11
ECOLIN_02310:fructokinase	ECOLIN_02310	258.011	375.292	355.876	0.535911	0.149977	0.000352527	0.000711638	0.455973	0.150534	0.00245329	0.005927	ECOLIN_02310	ID=gene449;Name=ECOLIN_02310;gbkey=Gene;gene_biotype=protein_coding;locus_tag=ECOLIN_02310;ID=cds425;Parent=gene449;Dbxref=NCBI_GP:AID77485.1;Name=AID77485.1;Note=catalyzes phosphorylation of fructose%3B cytosolic enzyme;gbkey=CDS;product=fructokinase;protein_id=AID77485.1;transl_table=11
ECOLIN_02315:MFS transporter	ECOLIN_02315	391.755	447.586	440.205	0.187304	0.200282	0.349685	0.407269	0.16342	0.200484	0.415001	0.511542	ECOLIN_02315	ID=gene450;Name=ECOLIN_02315;gbkey=Gene;gene_biotype=protein_coding;locus_tag=ECOLIN_02315;ID=cds426;Parent=gene450;Dbxref=NCBI_GP:AID77486.1;Name=AID77486.1;Note=member of the major facilitator superfamily (MFS) of transporters%3B unknown function%3B may be associated with transport or processing of arabinose polymers;gbkey=CDS;product=MFS transporter;protein_id=AID77486.1;transl_table=11
ECOLIN_02320:exonuclease SbcC	ECOLIN_02320	1150.61	681.625	971.227	-0.746736	0.152599	9.9078e-07	2.59408e-06	-0.241164	0.151821	0.112179	0.174027	ECOLIN_02320	ID=gene451;Name=ECOLIN_02320;gbkey=Gene;gene_biotype=protein_coding;locus_tag=ECOLIN_02320;ID=cds427;Parent=gene451;Dbxref=NCBI_GP:AID77487.1;Name=AID77487.1;Note=with SbcD cleaves DNA hairpin structures%3B also has 5' single-strand endonuclease activity;gbkey=CDS;product=exonuclease SbcC;protein_id=AID77487.1;transl_table=11
ECOLIN_02325:exonuclease SbcD	ECOLIN_02325	505.526	429.678	572.602	-0.235346	0.103754	0.0233097	0.0353018	0.178615	0.102221	0.0805786	0.131184	ECOLIN_02325	ID=gene452;Name=ECOLIN_02325;gbkey=Gene;gene_biotype=protein_coding;locus_tag=ECOLIN_02325;ID=cds428;Parent=gene452;Dbxref=NCBI_GP:AID77488.1;Name=AID77488.1;Note=with SbcC cleaves DNA hairpin structure%2C also has 5' single-strand endonuclease activity;gbkey=CDS;product=exonuclease SbcD;protein_id=AID77488.1;transl_table=11
ECOLIN_02330:transcriptional regulator PhoB	ECOLIN_02330	220.061	607.801	632.264	1.44594	0.153668	4.98295e-21	3.19681e-20	1.50211	0.15368	1.45206e-22	3.3895e-21	ECOLIN_02330	ID=gene453;Name=ECOLIN_02330;gbkey=Gene;gene_biotype=protein_coding;locus_tag=ECOLIN_02330;ID=cds429;Parent=gene453;Dbxref=NCBI_GP:AID77489.1;Name=AID77489.1;Note=two component response regulator for the phosphate regulon%3B PhoR phosphorylates PhoB;gbkey=CDS;product=transcriptional regulator PhoB;protein_id=AID77489.1;transl_table=11
ECOLIN_02335:phosphate regulon sensor protein	ECOLIN_02335	323.629	526.263	725.132	0.69001	0.157679	1.20851e-05	2.8695e-05	1.14772	0.156792	2.47942e-13	2.41719e-12	phoR	ID=gene454;Name=phoR;gbkey=Gene;gene=phoR;gene_biotype=protein_coding;locus_tag=ECOLIN_02335;ID=cds430;Parent=gene454;Dbxref=NCBI_GP:AID77490.1;Name=AID77490.1;Note=membrane-associated histidine protein kinase that phosphorylates phoB in response to environmental signals as part of the two-component phosphate regulatory system phoR/phoB;gbkey=CDS;gene=phoR;product=phosphate regulon sensor protein…
ECOLIN_02340:branched-chain amino acid ABC transporter substrate-binding protein	ECOLIN_02340	1659.78	1368.31	1782.08	-0.27322	0.198355	0.16838	0.21516	0.10051	0.198144	0.611974	0.692002	ECOLIN_02340	ID=gene455;Name=ECOLIN_02340;gbkey=Gene;gene_biotype=protein_coding;locus_tag=ECOLIN_02340;ID=cds431;Parent=gene455;Dbxref=NCBI_GP:AID77491.1;Name=AID77491.1;Note=sodium:branched-chain amino acid symporter;gbkey=CDS;product=branched-chain amino acid ABC transporter substrate-binding protein;protein_id=AID77491.1;transl_table=11
ECOLIN_02345:proline-specific permease	ECOLIN_02345	885.465	403.149	522.263	-1.12426	0.156769	7.4218e-13	2.99037e-12	-0.752415	0.155836	1.3774e-06	5.69278e-06	proY	ID=gene456;Name=proY;gbkey=Gene;gene=proY;gene_biotype=protein_coding;locus_tag=ECOLIN_02345;ID=cds432;Parent=gene456;Dbxref=NCBI_GP:AID77492.1;Name=AID77492.1;Note=cryptic permease that may be involved in the transport of proline across the inner membrane%3B in Salmonella typhimurium%2C the proY gene is silent unless overexpressed on a multicopy plasmid or activated by a proZ mutation;gbkey=CDS;…
ECOLIN_02350:maltodextrin glucosidase	ECOLIN_02350	310.739	249.189	254.197	-0.316319	0.136086	0.0201036	0.030898	-0.289174	0.136294	0.0338629	0.0618312	ECOLIN_02350	ID=gene457;Name=ECOLIN_02350;gbkey=Gene;gene_biotype=protein_coding;locus_tag=ECOLIN_02350;ID=cds433;Parent=gene457;Dbxref=NCBI_GP:AID77493.1;Name=AID77493.1;gbkey=CDS;product=maltodextrin glucosidase;protein_id=AID77493.1;transl_table=11
ECOLIN_02355:ACP phosphodiesterase	ECOLIN_02355	382.006	488.333	466	0.346234	0.174545	0.0472966	0.0678669	0.279636	0.174874	0.109806	0.171038	ECOLIN_02355	ID=gene458;Name=ECOLIN_02355;gbkey=Gene;gene_biotype=protein_coding;locus_tag=ECOLIN_02355;ID=cds434;Parent=gene458;Dbxref=NCBI_GP:AID77494.1;Name=AID77494.1;Note=Converts holo-ACP to apo-ACP by hydrolytic cleavage of the phosphopantetheine prosthetic group from ACP;gbkey=CDS;product=ACP phosphodiesterase;protein_id=AID77494.1;transl_table=11
ECOLIN_02360:S-adenosylmethionine:tRNA ribosyltransferase-isomerase	ECOLIN_02360	697.596	175.247	353.161	-1.97342	0.156745	2.39524e-36	3.38328e-35	-0.970484	0.151393	1.45189e-10	9.99831e-10	queA	ID=gene459;Name=queA;gbkey=Gene;gene=queA;gene_biotype=protein_coding;locus_tag=ECOLIN_02360;ID=cds435;Parent=gene459;Dbxref=NCBI_GP:AID77495.1;Name=AID77495.1;Note=Synthesizes oQ from preQ1 in a single S-adenosylmethionine-requiring step;gbkey=CDS;gene=queA;product=S-adenosylmethionine:tRNA ribosyltransferase-isomerase;protein_id=AID77495.1;transl_table=11
ECOLIN_02365:queuine tRNA-ribosyltransferase	ECOLIN_02365	1735.33	594.694	967.237	-1.5355	0.125624	2.34328e-34	2.97214e-33	-0.836835	0.124138	1.57091e-11	1.21094e-10	tgt	ID=gene460;Name=tgt;gbkey=Gene;gene=tgt;gene_biotype=protein_coding;locus_tag=ECOLIN_02365;ID=cds436;Parent=gene460;Dbxref=NCBI_GP:AID77496.1;Name=AID77496.1;Note=Exchanges the guanine residue with 7-aminomethyl-7-deazaguanine in tRNAs with GU(N) anticodons (tRNA-Asp%2C -Asn%2C -His and -Tyr);gbkey=CDS;gene=tgt;product=queuine tRNA-ribosyltransferase;protein_id=AID77496.1;transl_table=11
ECOLIN_02370:preprotein translocase subunit YajC	ECOLIN_02370	1680.86	1116.36	1401.67	-0.58456	0.156637	0.000190012	0.000396284	-0.258967	0.156346	0.0976468	0.154815	yajC	ID=gene461;Name=yajC;gbkey=Gene;gene=yajC;gene_biotype=protein_coding;locus_tag=ECOLIN_02370;ID=cds437;Parent=gene461;Dbxref=NCBI_GP:AID77497.1;Name=AID77497.1;Note=member of preprotein translocase%3B forms a heterotrimer with SecD and SecF%3B links the SecD/SecF/YajC/YidC complex with the SecY/SecE/SecG complex;gbkey=CDS;gene=yajC;product=preprotein translocase subunit YajC;protein_id=AID77497.1…
ECOLIN_02375:preprotein translocase subunit SecD	ECOLIN_02375	4522.18	1175.78	1957.51	-1.92847	0.128382	5.32063e-51	1.54703e-49	-1.19789	0.127621	6.21613e-21	1.2168e-19	secD	ID=gene462;Name=secD;gbkey=Gene;gene=secD;gene_biotype=protein_coding;locus_tag=ECOLIN_02375;ID=cds438;Parent=gene462;Dbxref=NCBI_GP:AID77498.1;Name=AID77498.1;Note=part of the preprotein secretory system%3B when complexed with proteins SecF and YajC%2C SecDFyajC stimulates the proton motive force-driven protein translocation%2C and appears to be required for the release of mature proteins from t…
ECOLIN_02380:preprotein translocase subunit YajC	ECOLIN_02380	1970.51	1328.36	1610.12	-0.564263	0.148376	0.000142989	0.000302015	-0.288516	0.148162	0.0514976	0.0887815	yajC	ID=gene463;Name=yajC;gbkey=Gene;gene=yajC;gene_biotype=protein_coding;locus_tag=ECOLIN_02380;ID=cds439;Parent=gene463;Dbxref=NCBI_GP:AID77499.1;Name=AID77499.1;Note=member of preprotein translocase%3B forms a heterotrimer with SecD and SecF%3B links the SecD/SecF/YajC/YidC complex with the SecY/SecE/SecG complex;gbkey=CDS;gene=yajC;product=preprotein translocase subunit YajC;protein_id=AID77499.1…
ECOLIN_02385:preprotein translocase subunit SecD	ECOLIN_02385	4632.74	1185.29	1962.82	-1.94967	0.135121	3.39707e-47	7.81956e-46	-1.22731	0.134414	6.79853e-20	1.21155e-18	secD	ID=gene464;Name=secD;gbkey=Gene;gene=secD;gene_biotype=protein_coding;locus_tag=ECOLIN_02385;ID=cds440;Parent=gene464;Dbxref=NCBI_GP:AID77500.1;Name=AID77500.1;Note=part of the preprotein secretory system%3B when complexed with proteins SecF and YajC%2C SecDFyajC stimulates the proton motive force-driven protein translocation%2C and appears to be required for the release of mature proteins from t…
ECOLIN_02390:preprotein translocase subunit YajC	ECOLIN_02390	1979.99	1292.01	1582.61	-0.610202	0.149258	4.34669e-05	9.69572e-05	-0.319698	0.149026	0.0319322	0.0587591	yajC	ID=gene465;Name=yajC;gbkey=Gene;gene=yajC;gene_biotype=protein_coding;locus_tag=ECOLIN_02390;ID=cds441;Parent=gene465;Dbxref=NCBI_GP:AID77501.1;Name=AID77501.1;Note=member of preprotein translocase%3B forms a heterotrimer with SecD and SecF%3B links the SecD/SecF/YajC/YidC complex with the SecY/SecE/SecG complex;gbkey=CDS;gene=yajC;product=preprotein translocase subunit YajC;protein_id=AID77501.1…
ECOLIN_02395:preprotein translocase subunit SecD	ECOLIN_02395	5850.58	1516.14	2542	-1.93112	0.135847	7.35133e-46	1.63173e-44	-1.19144	0.135286	1.28718e-18	2.07787e-17	secD	ID=gene466;Name=secD;gbkey=Gene;gene=secD;gene_biotype=protein_coding;locus_tag=ECOLIN_02395;ID=cds442;Parent=gene466;Dbxref=NCBI_GP:AID77502.1;Name=AID77502.1;Note=part of the preprotein secretory system%3B when complexed with proteins SecF and YajC%2C SecDFyajC stimulates the proton motive force-driven protein translocation%2C and appears to be required for the release of mature proteins from t…
ECOLIN_02400:preprotein translocase subunit SecF	ECOLIN_02400	7435.52	1568.17	3013.6	-2.22302	0.143881	7.49948e-54	2.43709e-52	-1.28947	0.143266	2.2454e-19	3.82333e-18	ECOLIN_02400	ID=gene467;Name=ECOLIN_02400;gbkey=Gene;gene_biotype=protein_coding;locus_tag=ECOLIN_02400;ID=cds443;Parent=gene467;Dbxref=NCBI_GP:AID77503.1;Name=AID77503.1;gbkey=CDS;product=preprotein translocase subunit SecF;protein_id=AID77503.1;transl_table=11
ECOLIN_02405:hypothetical protein	ECOLIN_02405	1365.65	1342.47	1265.16	-0.023316	0.24847	0.925238	0.938833	-0.106564	0.24856	0.668125	0.740342	ECOLIN_02405	ID=gene468;Name=ECOLIN_02405;gbkey=Gene;gene_biotype=protein_coding;locus_tag=ECOLIN_02405;ID=cds444;Parent=gene468;Dbxref=NCBI_GP:AID77504.1;Name=AID77504.1;gbkey=CDS;product=hypothetical protein;protein_id=AID77504.1;transl_table=11
ECOLIN_02410:nucleoside-specific channel-forming protein Tsx	ECOLIN_02410	5711.81	1290.25	2338.58	-2.09467	0.218534	9.2342e-22	6.17933e-21	-1.25721	0.218111	8.20982e-09	4.62803e-08	ECOLIN_02410	ID=gene469;Name=ECOLIN_02410;gbkey=Gene;gene_biotype=protein_coding;locus_tag=ECOLIN_02410;ID=cds445;Parent=gene469;Dbxref=NCBI_GP:AID77505.1;Name=AID77505.1;Note=receptor of phage T6 and colicin K%3B involved in the transfer of deoxyribo- and ribo-nucleotides across the outer membrane;gbkey=CDS;product=nucleoside-specific channel-forming protein Tsx;protein_id=AID77505.1;transl_table=11
ECOLIN_02415:hypothetical protein	ECOLIN_02415	36.9202	60.8391	56.1276	0.696597	0.246199	0.00466348	0.00796798	0.569357	0.248789	0.0221077	0.0426706	ECOLIN_02415	ID=gene470;Name=ECOLIN_02415;gbkey=Gene;gene_biotype=protein_coding;locus_tag=ECOLIN_02415;ID=cds446;Parent=gene470;Dbxref=NCBI_GP:AID77506.1;Name=AID77506.1;gbkey=CDS;product=hypothetical protein;protein_id=AID77506.1;transl_table=11
ECOLIN_02420:NrdR family transcriptional regulator	ECOLIN_02420	586.706	813.99	611.813	0.465661	0.125785	0.000213867	0.000444543	0.0577161	0.126946	0.649361	0.725534	ECOLIN_02420	ID=gene471;Name=ECOLIN_02420;gbkey=Gene;gene_biotype=protein_coding;locus_tag=ECOLIN_02420;ID=cds447;Parent=gene471;Dbxref=NCBI_GP:AID77507.1;Name=AID77507.1;gbkey=CDS;product=NrdR family transcriptional regulator;protein_id=AID77507.1;transl_table=11
ECOLIN_02425:5-amino-6-(5-phosphoribosylamino)uracil reductase	ECOLIN_02425	1185.86	980.075	1038.36	-0.271101	0.165723	0.101868	0.136553	-0.189152	0.165698	0.253641	0.342878	ribD	ID=gene472;Name=ribD;gbkey=Gene;gene=ribD;gene_biotype=protein_coding;locus_tag=ECOLIN_02425;ID=cds448;Parent=gene472;Dbxref=NCBI_GP:AID77508.1;Name=AID77508.1;Note=riboflavin biosynthesis protein which catalyzes the deamination and reduction steps in the riboflavin biosynthesis pathway%3B catalyzes the formation of 5-amino-6-(5-phosphoribosylamino)uracil from 2%2C5-diamino-6-hydroxy-4-(5-phospho…
ECOLIN_02430:6%2C7-dimethyl-8-ribityllumazine synthase	ECOLIN_02430	2079.9	671.197	1676.58	-1.61573	0.137924	1.07225e-31	1.19534e-30	-0.307681	0.135997	0.0236717	0.0453479	ribH	ID=gene473;Name=ribH;gbkey=Gene;gene=ribH;gene_biotype=protein_coding;locus_tag=ECOLIN_02430;ID=cds449;Parent=gene473;Dbxref=NCBI_GP:AID77509.1;Name=AID77509.1;Note=RibE%3B 6%2C7-diimethyl-8-ribityllumazine synthase%3B DMRL synthase%3B lumazine synthase%3B beta subunit of riboflavin synthase%3B condenses 5-amino-6-(1'-D)-ribityl-amino-2%2C4(1H%2C3H)-pyrimidinedione with L-3%2C4-dihydrohy-2-butano…
ECOLIN_02435:transcription antiterminator NusB	ECOLIN_02435	2491.13	749.689	1976.78	-1.71844	0.130953	2.44397e-39	4.06402e-38	-0.330279	0.129054	0.01049	0.0218594	nusB	ID=gene474;Name=nusB;gbkey=Gene;gene=nusB;gene_biotype=protein_coding;locus_tag=ECOLIN_02435;ID=cds450;Parent=gene474;Dbxref=NCBI_GP:AID77510.1;Name=AID77510.1;Note=Regulates rRNA biosynthesis by transcriptional antitermination;gbkey=CDS;gene=nusB;product=transcription antiterminator NusB;protein_id=AID77510.1;transl_table=11
ECOLIN_02440:thiamine monophosphate kinase	ECOLIN_02440	406.408	258.508	426.578	-0.639064	0.198898	0.00131343	0.00242945	0.0682994	0.196826	0.728589	0.791294	ECOLIN_02440	ID=gene475;Name=ECOLIN_02440;gbkey=Gene;gene_biotype=protein_coding;locus_tag=ECOLIN_02440;ID=cds451;Parent=gene475;Dbxref=NCBI_GP:AID77511.1;Name=AID77511.1;Note=catalyzes the formation of thiamine diphosphate from thiamine phosphate ant ATP;gbkey=CDS;product=thiamine monophosphate kinase;protein_id=AID77511.1;transl_table=11
ECOLIN_02445:phosphatidylglycerophosphatase	ECOLIN_02445	173.867	130.39	205.142	-0.409634	0.192644	0.0334715	0.0494317	0.231563	0.188707	0.219785	0.306355	ECOLIN_02445	ID=gene476;Name=ECOLIN_02445;gbkey=Gene;gene_biotype=protein_coding;locus_tag=ECOLIN_02445;ID=cds452;Parent=gene476;Dbxref=NCBI_GP:AID77512.1;Name=AID77512.1;Note=hydrolyzes phosphatidylglycerophosphate to produce phosphatidylglycerol and phosphate;gbkey=CDS;product=phosphatidylglycerophosphatase;protein_id=AID77512.1;transl_table=11
ECOLIN_02450:oxidoreductase	ECOLIN_02450	296.795	608.886	742.967	1.0276	0.117766	2.64288e-18	1.46985e-17	1.31016	0.117146	4.88577e-29	1.81284e-27	ECOLIN_02450	ID=gene477;Name=ECOLIN_02450;gbkey=Gene;gene_biotype=protein_coding;locus_tag=ECOLIN_02450;ID=cds453;Parent=gene477;Dbxref=NCBI_GP:AID77513.1;Name=AID77513.1;gbkey=CDS;product=oxidoreductase;protein_id=AID77513.1;transl_table=11
ECOLIN_02455:1-deoxy-D-xylulose-5-phosphate synthase	ECOLIN_02455	1997.95	974.946	1317.79	-1.02959	0.117279	1.64983e-18	9.32156e-18	-0.596205	0.116659	3.21052e-07	1.44328e-06	ECOLIN_02455	ID=gene478;Name=ECOLIN_02455;gbkey=Gene;gene_biotype=protein_coding;locus_tag=ECOLIN_02455;ID=cds454;Parent=gene478;Dbxref=NCBI_GP:AID77514.1;Name=AID77514.1;Note=catalyzes the formation of 1-deoxy-D-xylulose 5-phosphate from pyruvate and D-glyceraldehyde 3-phosphate;gbkey=CDS;product=1-deoxy-D-xylulose-5-phosphate synthase;protein_id=AID77514.1;transl_table=11
ECOLIN_02460:geranyl transferase	ECOLIN_02460	1168.77	419.873	717.778	-1.46343	0.141933	6.30224e-25	4.89606e-24	-0.696546	0.139936	6.43739e-07	2.77355e-06	ECOLIN_02460	ID=gene479;Name=ECOLIN_02460;gbkey=Gene;gene_biotype=protein_coding;locus_tag=ECOLIN_02460;ID=cds455;Parent=gene479;Dbxref=NCBI_GP:AID77515.1;Name=AID77515.1;gbkey=CDS;product=geranyl transferase;protein_id=AID77515.1;transl_table=11
ECOLIN_02465:exodeoxyribonuclease VII small subunit	ECOLIN_02465	319.291	132.391	175.899	-1.25452	0.139659	2.63985e-19	1.55883e-18	-0.856759	0.136193	3.15914e-10	2.10271e-09	ECOLIN_02465	ID=gene480;Name=ECOLIN_02465;gbkey=Gene;gene_biotype=protein_coding;locus_tag=ECOLIN_02465;ID=cds456;Parent=gene480;Dbxref=NCBI_GP:AID77516.1;Name=AID77516.1;Note=catalyzes the bidirectional exonucleolytic cleavage of DNA;gbkey=CDS;product=exodeoxyribonuclease VII small subunit;protein_id=AID77516.1;transl_table=11
ECOLIN_02470:tRNA s(4)U8 sulfurtransferase	ECOLIN_02470	1794.11	416.873	750.199	-2.0934	0.113561	6.99939e-76	5.04362e-74	-1.24961	0.110789	1.66255e-29	6.56047e-28	ECOLIN_02470	ID=gene481;Name=ECOLIN_02470;gbkey=Gene;gene_biotype=protein_coding;locus_tag=ECOLIN_02470;ID=cds457;Parent=gene481;Dbxref=NCBI_GP:AID77517.1;Name=AID77517.1;Note=catalyzes the conversion of uridine to 4-thiouridinine tRNA%3B also required for the synthesis of the thiazole moiety;gbkey=CDS;product=tRNA s(4)U8 sulfurtransferase;protein_id=AID77517.1;transl_table=11
ECOLIN_02475:oxidative-stress-resistance chaperone	ECOLIN_02475	377.886	715.432	539.848	0.906879	0.172795	1.53517e-07	4.31969e-07	0.504733	0.173723	0.00366798	0.00852604	ECOLIN_02475	ID=gene482;Name=ECOLIN_02475;gbkey=Gene;gene_biotype=protein_coding;locus_tag=ECOLIN_02475;ID=cds458;Parent=gene482;Dbxref=NCBI_GP:AID77518.1;Name=AID77518.1;gbkey=CDS;product=oxidative-stress-resistance chaperone;protein_id=AID77518.1;transl_table=11
ECOLIN_02480:2-dehydropantoate 2-reductase	ECOLIN_02480	437.544	769.492	494.728	0.805181	0.135971	3.18633e-09	1.01489e-08	0.173294	0.137784	0.208492	0.293412	ECOLIN_02480	ID=gene483;Name=ECOLIN_02480;gbkey=Gene;gene_biotype=protein_coding;locus_tag=ECOLIN_02480;ID=cds459;Parent=gene483;Dbxref=NCBI_GP:AID77519.1;Name=AID77519.1;Note=ketopantoate reductase%3B catalyzes the NADPH reduction of ketopantoate to pantoate%3B functions in pantothenate (vitamin B5) biosynthesis;gbkey=CDS;product=2-dehydropantoate 2-reductase;protein_id=AID77519.1;transl_table=11
ECOLIN_02485:nucleotide-binding protein	ECOLIN_02485	3835.68	4996.63	4945.33	0.376872	0.156247	0.0158637	0.0248188	0.362186	0.156268	0.0204644	0.0398391	ECOLIN_02485	ID=gene484;Name=ECOLIN_02485;gbkey=Gene;gene_biotype=protein_coding;locus_tag=ECOLIN_02485;ID=cds460;Parent=gene484;Dbxref=NCBI_GP:AID77520.1;Name=AID77520.1;Note=nucleotide binding property based on structural studies of Haemophilus influenzae crystallized protein in PDB Accession Number 1IN0 and NMR studies of Escherichia coli YajQ%3B the YajQ protein from Pseudomonas synringae appears to play …
ECOLIN_02490:membrane protein	ECOLIN_02490	449.865	369.108	473.619	-0.286297	0.155633	0.0658316	0.0917876	0.0723481	0.154641	0.639895	0.717213	ECOLIN_02490	ID=gene485;Name=ECOLIN_02490;gbkey=Gene;gene_biotype=protein_coding;locus_tag=ECOLIN_02490;ID=cds461;Parent=gene485;Dbxref=NCBI_GP:AID77521.1;Name=AID77521.1;gbkey=CDS;product=membrane protein;protein_id=AID77521.1;transl_table=11
ECOLIN_02495:protoheme IX farnesyltransferase	ECOLIN_02495	326.923	355.753	199.825	0.120406	0.187206	0.520112	0.576587	-0.699592	0.190938	0.000248341	0.000730591	ECOLIN_02495	ID=gene486;Name=ECOLIN_02495;gbkey=Gene;gene_biotype=protein_coding;locus_tag=ECOLIN_02495;ID=cds462;Parent=gene486;Dbxref=NCBI_GP:AID77522.1;Name=AID77522.1;Note=converts protoheme IX and farnesyl diphosphate to heme O;gbkey=CDS;product=protoheme IX farnesyltransferase;protein_id=AID77522.1;transl_table=11
ECOLIN_02500:cytochrome o ubiquinol oxidase subunit IV	ECOLIN_02500	92.7036	115.708	46.2147	0.31438	0.229233	0.170237	0.217142	-0.965428	0.245121	8.19678e-05	0.000260912	ECOLIN_02500	ID=gene487;Name=ECOLIN_02500;gbkey=Gene;gene_biotype=protein_coding;locus_tag=ECOLIN_02500;ID=cds463;Parent=gene487;Dbxref=NCBI_GP:AID77523.1;Name=AID77523.1;gbkey=CDS;product=cytochrome o ubiquinol oxidase subunit IV;protein_id=AID77523.1;transl_table=11
ECOLIN_02505:cytochrome o ubiquinol oxidase subunit III	ECOLIN_02505	145.372	175.38	74.8741	0.263477	0.227824	0.24748	0.302773	-0.916189	0.23742	0.000113882	0.000356113	ECOLIN_02505	ID=gene488;Name=ECOLIN_02505;gbkey=Gene;gene_biotype=protein_coding;locus_tag=ECOLIN_02505;ID=cds464;Parent=gene488;Dbxref=NCBI_GP:AID77524.1;Name=AID77524.1;gbkey=CDS;product=cytochrome o ubiquinol oxidase subunit III;protein_id=AID77524.1;transl_table=11
ECOLIN_02510:cytochrome o ubiquinol oxidase subunit I	ECOLIN_02510	588.843	433.442	262.198	-0.437176	0.182035	0.016323	0.0254973	-1.14547	0.18469	5.57115e-10	3.58805e-09	ECOLIN_02510	ID=gene489;Name=ECOLIN_02510;gbkey=Gene;gene_biotype=protein_coding;locus_tag=ECOLIN_02510;ID=cds465;Parent=gene489;Dbxref=NCBI_GP:AID77525.1;Name=AID77525.1;gbkey=CDS;product=cytochrome o ubiquinol oxidase subunit I;protein_id=AID77525.1;transl_table=11
ECOLIN_02515:cytochrome o ubiquinol oxidase subunit II	ECOLIN_02515	403.59	195.585	131.222	-1.03791	0.158589	5.96369e-11	2.15022e-10	-1.5923	0.163668	2.27204e-22	5.06574e-21	ECOLIN_02515	ID=gene490;Name=ECOLIN_02515;gbkey=Gene;gene_biotype=protein_coding;locus_tag=ECOLIN_02515;ID=cds466;Parent=gene490;Dbxref=NCBI_GP:AID77526.1;Name=AID77526.1;gbkey=CDS;product=cytochrome o ubiquinol oxidase subunit II;protein_id=AID77526.1;transl_table=11
ECOLIN_02520:muropeptide transporter	ECOLIN_02520	882.414	136.146	420.058	-2.6606	0.166188	1.09543e-57	4.18958e-56	-1.05627	0.157319	1.8914e-11	1.44013e-10	ampG	ID=gene491;Name=ampG;gbkey=Gene;gene=ampG;gene_biotype=protein_coding;locus_tag=ECOLIN_02520;ID=cds467;Parent=gene491;Dbxref=NCBI_GP:AID77527.1;Name=AID77527.1;Note=in Escherichia coli this protein is a permease involved in peptidoglycan recycling%3B member of major facilitator superfamily%3B MFS%3B inner membrane protein;gbkey=CDS;gene=ampG;product=muropeptide transporter;protein_id=AID77527.1;t…
ECOLIN_02525:hypothetical protein	ECOLIN_02525	1547.99	628.984	869.215	-1.2793	0.174286	2.13201e-13	8.96815e-13	-0.819642	0.173627	2.35024e-06	9.43892e-06	ECOLIN_02525	ID=gene492;Name=ECOLIN_02525;gbkey=Gene;gene_biotype=protein_coding;locus_tag=ECOLIN_02525;ID=cds468;Parent=gene492;Dbxref=NCBI_GP:AID77528.1;Name=AID77528.1;gbkey=CDS;product=hypothetical protein;protein_id=AID77528.1;transl_table=11
ECOLIN_02530:transcriptional regulator BolA	ECOLIN_02530	620.81	2303.29	2038.04	1.85638	0.190924	2.40296e-22	1.6434e-21	1.68216	0.191046	1.30834e-18	2.1052e-17	ECOLIN_02530	ID=gene493;Name=ECOLIN_02530;gbkey=Gene;gene_biotype=protein_coding;locus_tag=ECOLIN_02530;ID=cds469;Parent=gene493;Dbxref=NCBI_GP:AID77529.1;Name=AID77529.1;Note=positive transcriptional regulator of morphogenetic pathway%3B controlling several genes involved in oxidative stress%2C acid stress%2C heat shock%2C osmotic shock%2C and carbon-starvation stress;gbkey=CDS;product=transcriptional regula…
ECOLIN_02535:hypothetical protein	ECOLIN_02535	831.762	155.551	213.653	-2.38786	0.163347	2.14558e-48	5.36072e-47	-1.93181	0.160506	2.30599e-33	1.182e-31	ECOLIN_02535	ID=gene494;Name=ECOLIN_02535;gbkey=Gene;gene_biotype=protein_coding;locus_tag=ECOLIN_02535;ID=cds470;Parent=gene494;Dbxref=NCBI_GP:AID77530.1;Name=AID77530.1;gbkey=CDS;product=hypothetical protein;protein_id=AID77530.1;transl_table=11
ECOLIN_02540:trigger factor	ECOLIN_02540	31351	8143.1	10087.3	-1.88685	0.242932	8.03816e-15	3.69369e-14	-1.58727	0.242911	6.38813e-11	4.60984e-10	ECOLIN_02540	ID=gene495;Name=ECOLIN_02540;gbkey=Gene;gene_biotype=protein_coding;locus_tag=ECOLIN_02540;ID=cds471;Parent=gene495;Dbxref=NCBI_GP:AID77531.1;Name=AID77531.1;gbkey=CDS;product=trigger factor;protein_id=AID77531.1;transl_table=11
ECOLIN_02545:hypothetical protein	ECOLIN_02545	4858.84	10240.5	9147.15	1.06897	0.110321	3.3382e-22	2.27363e-21	0.907101	0.110368	2.05439e-16	2.70223e-15	ECOLIN_02545	ID=gene496;Name=ECOLIN_02545;gbkey=Gene;gene_biotype=protein_coding;locus_tag=ECOLIN_02545;ID=cds472;Parent=gene496;Dbxref=NCBI_GP:AID77532.1;Name=AID77532.1;gbkey=CDS;product=hypothetical protein;protein_id=AID77532.1;transl_table=11
ECOLIN_02550:Clp protease ClpX	ECOLIN_02550	9795.13	13216.2	16636.9	0.428997	0.121186	0.000400162	0.000801937	0.758652	0.121154	3.80307e-10	2.48474e-09	clpX	ID=gene497;Name=clpX;gbkey=Gene;gene=clpX;gene_biotype=protein_coding;locus_tag=ECOLIN_02550;ID=cds473;Parent=gene497;Dbxref=NCBI_GP:AID77533.1;Name=AID77533.1;Note=binds and unfolds substrates as part of the ClpXP protease;gbkey=CDS;gene=clpX;product=Clp protease ClpX;protein_id=AID77533.1;transl_table=11
ECOLIN_02555:DNA-binding protein	ECOLIN_02555	9531.64	21282.4	27680.2	1.14637	0.146849	5.88114e-15	2.72263e-14	1.52147	0.14683	3.68584e-25	1.078e-23	ECOLIN_02555	ID=gene498;Name=ECOLIN_02555;gbkey=Gene;gene_biotype=protein_coding;locus_tag=ECOLIN_02555;ID=cds474;Parent=gene498;Dbxref=NCBI_GP:AID77534.1;Name=AID77534.1;gbkey=CDS;product=DNA-binding protein;protein_id=AID77534.1;transl_table=11
ECOLIN_02560:transcriptional regulator HU subunit alpha	ECOLIN_02560	19765.1	13721.3	12322	-0.522811	0.119418	1.19783e-05	2.84684e-05	-0.676755	0.119449	1.46479e-08	7.88197e-08	ECOLIN_02560	ID=gene499;Name=ECOLIN_02560;gbkey=Gene;gene_biotype=protein_coding;locus_tag=ECOLIN_02560;ID=cds475;Parent=gene499;Dbxref=NCBI_GP:AID77535.1;Name=AID77535.1;Note=histone-like DNA-binding protein;gbkey=CDS;product=transcriptional regulator HU subunit alpha;protein_id=AID77535.1;transl_table=11
ECOLIN_02565:molecular chaperone	ECOLIN_02565	10767.2	4534.54	5479.17	-1.2389	0.118946	2.10323e-25	1.67316e-24	-0.967715	0.118868	3.91818e-16	4.95705e-15	ECOLIN_02565	ID=gene500;Name=ECOLIN_02565;gbkey=Gene;gene_biotype=protein_coding;locus_tag=ECOLIN_02565;ID=cds476;Parent=gene500;Dbxref=NCBI_GP:AID77536.1;Name=AID77536.1;gbkey=CDS;product=molecular chaperone;protein_id=AID77536.1;transl_table=11
ECOLIN_02570:hypothetical protein	ECOLIN_02570	71.1352	132.007	59.231	0.872465	0.211712	3.77233e-05	8.47539e-05	-0.265363	0.22478	0.237784	0.325782	ECOLIN_02570	ID=gene501;Name=ECOLIN_02570;gbkey=Gene;gene_biotype=protein_coding;locus_tag=ECOLIN_02570;ID=cds477;Parent=gene501;Dbxref=NCBI_GP:AID77537.1;Name=AID77537.1;gbkey=CDS;product=hypothetical protein;protein_id=AID77537.1;transl_table=11
ECOLIN_02575:thioesterase	ECOLIN_02575	28.796	65.6347	41.7547	1.14558	0.263554	1.38234e-05	3.26354e-05	0.507053	0.273481	0.0637288	0.106579	ECOLIN_02575	ID=gene502;Name=ECOLIN_02575;gbkey=Gene;gene_biotype=protein_coding;locus_tag=ECOLIN_02575;ID=cds478;Parent=gene502;Dbxref=NCBI_GP:AID77538.1;Name=AID77538.1;gbkey=CDS;product=thioesterase;protein_id=AID77538.1;transl_table=11
ECOLIN_02580:queuosine biosynthesis protein QueC	ECOLIN_02580	723.93	819.189	853.92	0.174813	0.158261	0.269341	0.325276	0.23428	0.158266	0.138794	0.208233	ECOLIN_02580	ID=gene503;Name=ECOLIN_02580;gbkey=Gene;gene_biotype=protein_coding;locus_tag=ECOLIN_02580;ID=cds479;Parent=gene503;Dbxref=NCBI_GP:AID77539.1;Name=AID77539.1;Note=YbaX%3B catalyzes the transformation of GTP to 7-cyano-7-deazaguanine (preQ0)%2C as one of the early reactions of quenosine biosynthesis%3B quenosine is a modified nucleoside that occurs at the wobble position of GUN anticodons in tRNAs…
ECOLIN_02585:hypothetical protein	ECOLIN_02585	186.183	237.803	223.513	0.345805	0.139752	0.0133452	0.0212191	0.262783	0.14071	0.0618244	0.103954	ECOLIN_02585	ID=gene504;Name=ECOLIN_02585;gbkey=Gene;gene_biotype=protein_coding;locus_tag=ECOLIN_02585;ID=cds480;Parent=gene504;Dbxref=NCBI_GP:AID77540.1;Name=AID77540.1;gbkey=CDS;product=hypothetical protein;protein_id=AID77540.1;transl_table=11
ECOLIN_02590:thiamin pyrimidine pyrophosphate hydrolase	ECOLIN_02590	309.977	421.736	319.565	0.437817	0.152529	0.00409974	0.00709253	0.0419864	0.154291	0.785526	0.837221	ECOLIN_02590	ID=gene505;Name=ECOLIN_02590;gbkey=Gene;gene_biotype=protein_coding;locus_tag=ECOLIN_02590;ID=cds481;Parent=gene505;Dbxref=NCBI_GP:AID77541.1;Name=AID77541.1;Note=HMP-PP phosphatase%3B catalyzes the hydrolysis of 4-amino-2-methyl-5-hydroxymethylpyrimidine pyrophosphate (HMP-PP) to 4-amino-2-methyl-5-hydroxymethylpyrimidine phosphate (HMP-P);gbkey=CDS;product=thiamin pyrimidine pyrophosphate hydro…
ECOLIN_02595:transcriptional regulator	ECOLIN_02595	36.8898	62.7806	46.79	0.728928	0.258501	0.00480488	0.00819268	0.311205	0.265186	0.240582	0.328439	ECOLIN_02595	ID=gene506;Name=ECOLIN_02595;gbkey=Gene;gene_biotype=protein_coding;locus_tag=ECOLIN_02595;ID=cds482;Parent=gene506;Dbxref=NCBI_GP:AID77542.1;Name=AID77542.1;gbkey=CDS;product=transcriptional regulator;protein_id=AID77542.1;transl_table=11
ECOLIN_02600:transcriptional regulator	ECOLIN_02600	62.9004	93.055	83.9175	0.550064	0.19237	0.00424437	0.00731221	0.404152	0.194882	0.0380953	0.0684532	ECOLIN_02600	ID=gene507;Name=ECOLIN_02600;gbkey=Gene;gene_biotype=protein_coding;locus_tag=ECOLIN_02600;ID=cds483;Parent=gene507;Dbxref=NCBI_GP:AID77543.1;Name=AID77543.1;gbkey=CDS;product=transcriptional regulator;protein_id=AID77543.1;transl_table=11
ECOLIN_02605:multidrug ABC transporter ATP-binding protein	ECOLIN_02605	259.332	377.483	339.092	0.531001	0.160558	0.000942287	0.00178682	0.37788	0.161362	0.0191903	0.037609	ECOLIN_02605	ID=gene508;Name=ECOLIN_02605;gbkey=Gene;gene_biotype=protein_coding;locus_tag=ECOLIN_02605;ID=cds484;Parent=gene508;Dbxref=NCBI_GP:AID77544.1;Name=AID77544.1;gbkey=CDS;product=multidrug ABC transporter ATP-binding protein;protein_id=AID77544.1;transl_table=11
ECOLIN_02610:multidrug ABC transporter ATP-binding protein	ECOLIN_02610	214.784	256.295	325.711	0.247644	0.184241	0.178905	0.226801	0.589222	0.183117	0.00129205	0.00330287	ECOLIN_02610	ID=gene509;Name=ECOLIN_02610;gbkey=Gene;gene_biotype=protein_coding;locus_tag=ECOLIN_02610;ID=cds485;Parent=gene509;Dbxref=NCBI_GP:AID77545.1;Name=AID77545.1;gbkey=CDS;product=multidrug ABC transporter ATP-binding protein;protein_id=AID77545.1;transl_table=11
ECOLIN_02620:nitrogen regulatory protein P-II 1	ECOLIN_02620	269.653	283.053	353.48	0.0625945	0.340403	0.854105	0.879179	0.36378	0.340007	0.284656	0.376612	ECOLIN_02620	ID=gene510;Name=ECOLIN_02620;gbkey=Gene;gene_biotype=protein_coding;locus_tag=ECOLIN_02620;ID=cds486;Parent=gene510;Dbxref=NCBI_GP:AID77546.1;Name=AID77546.1;Note=indirectly regulates nitrogen metabolism%3B at high nitrogen levels P-II prevents the phosphorylation of NR-I%2C the transcriptional activator of the glutamine synthetase gene (glnA)%3B at low nitrogen levels P-II is uridylylated to for…
ECOLIN_02625:ammonium transporter	ECOLIN_02625	1144.03	1282.8	2459.87	0.158539	0.252164	0.529537	0.585731	1.06783	0.25178	2.2239e-05	7.75401e-05	ECOLIN_02625	ID=gene511;Name=ECOLIN_02625;gbkey=Gene;gene_biotype=protein_coding;locus_tag=ECOLIN_02625;ID=cds487;Parent=gene511;Dbxref=NCBI_GP:AID77547.1;Name=AID77547.1;gbkey=CDS;product=ammonium transporter;protein_id=AID77547.1;transl_table=11
ECOLIN_02630:acyl-CoA thioesterase	ECOLIN_02630	392.218	572.648	516.753	0.537181	0.154813	0.000520689	0.00102206	0.390406	0.155348	0.0119675	0.0245371	ECOLIN_02630	ID=gene512;Name=ECOLIN_02630;gbkey=Gene;gene_biotype=protein_coding;locus_tag=ECOLIN_02630;ID=cds488;Parent=gene512;Dbxref=NCBI_GP:AID77548.1;Name=AID77548.1;gbkey=CDS;product=acyl-CoA thioesterase;protein_id=AID77548.1;transl_table=11
ECOLIN_02635:hypothetical protein	ECOLIN_02635	169.138	328.809	483.997	0.939154	0.19412	1.31151e-06	3.38568e-06	1.48622	0.19278	1.26412e-14	1.40295e-13	ECOLIN_02635	ID=gene513;Name=ECOLIN_02635;gbkey=Gene;gene_biotype=protein_coding;locus_tag=ECOLIN_02635;ID=cds489;Parent=gene513;Dbxref=NCBI_GP:AID77549.1;Name=AID77549.1;gbkey=CDS;product=hypothetical protein;protein_id=AID77549.1;transl_table=11
ECOLIN_02640:cysteine methyltransferase	ECOLIN_02640	93.2182	113.736	99.2316	0.28231	0.225271	0.210131	0.261782	0.0806649	0.2275	0.722911	0.787018	ECOLIN_02640	ID=gene514;Name=ECOLIN_02640;gbkey=Gene;gene_biotype=protein_coding;locus_tag=ECOLIN_02640;ID=cds490;Parent=gene514;Dbxref=NCBI_GP:AID77550.1;Name=AID77550.1;gbkey=CDS;product=cysteine methyltransferase;protein_id=AID77550.1;transl_table=11
ECOLIN_02645:hypothetical protein	ECOLIN_02645	42.6951	75.2097	91.6174	0.785374	0.279632	0.00497578	0.00845508	1.05044	0.277891	0.0001568	0.000479392	ECOLIN_02645	ID=gene515;Name=ECOLIN_02645;gbkey=Gene;gene_biotype=protein_coding;locus_tag=ECOLIN_02645;ID=cds491;Parent=gene515;Dbxref=NCBI_GP:AID77551.1;Name=AID77551.1;gbkey=CDS;product=hypothetical protein;protein_id=AID77551.1;transl_table=11
ECOLIN_02650:hypothetical protein	ECOLIN_02650	379.727	418.356	433.92	0.137936	0.114156	0.22693	0.280322	0.189543	0.114195	0.096953	0.153813	ECOLIN_02650	ID=gene516;Name=ECOLIN_02650;gbkey=Gene;gene_biotype=protein_coding;locus_tag=ECOLIN_02650;ID=cds492;Parent=gene516;Dbxref=NCBI_GP:AID77552.1;Name=AID77552.1;gbkey=CDS;product=hypothetical protein;protein_id=AID77552.1;transl_table=11
ECOLIN_02655:membrane protein	ECOLIN_02655	78.3933	131.223	113.271	0.733266	0.200203	0.000249649	0.000513764	0.527137	0.202463	0.00922445	0.0195332	ECOLIN_02655	ID=gene517;Name=ECOLIN_02655;gbkey=Gene;gene_biotype=protein_coding;locus_tag=ECOLIN_02655;ID=cds493;Parent=gene517;Dbxref=NCBI_GP:AID77553.1;Name=AID77553.1;gbkey=CDS;product=membrane protein;protein_id=AID77553.1;transl_table=11
ECOLIN_02660:maltose acetyltransferase	ECOLIN_02660	492.878	312.346	344.61	-0.634012	0.259219	0.014451	0.0227879	-0.49744	0.259047	0.0548239	0.093736	ECOLIN_02660	ID=gene518;Name=ECOLIN_02660;gbkey=Gene;gene_biotype=protein_coding;locus_tag=ECOLIN_02660;ID=cds494;Parent=gene518;Dbxref=NCBI_GP:AID77554.1;Name=AID77554.1;gbkey=CDS;product=maltose acetyltransferase;protein_id=AID77554.1;transl_table=11
ECOLIN_02665:gene expression modulator	ECOLIN_02665	807.895	407.712	563.413	-0.834441	0.516487	0.106179	0.141762	-0.441434	0.516339	0.39259	0.489944	ECOLIN_02665	ID=gene519;Name=ECOLIN_02665;gbkey=Gene;gene_biotype=protein_coding;locus_tag=ECOLIN_02665;ID=cds495;Parent=gene519;Dbxref=NCBI_GP:AID77555.1;Name=AID77555.1;Note=with Hns involved in transcriptional regulation of hemolysin%3B non-specific DNA-binding protein which affects the production of multiple proteins;gbkey=CDS;product=gene expression modulator;protein_id=AID77555.1;transl_table=11
ECOLIN_02670:Hha toxicity attenuator	ECOLIN_02670	531.888	732.57	574.846	0.444599	0.279083	0.111144	0.147875	0.108096	0.279511	0.698954	0.766813	ECOLIN_02670	ID=gene520;Name=ECOLIN_02670;gbkey=Gene;gene_biotype=protein_coding;locus_tag=ECOLIN_02670;ID=cds496;Parent=gene520;Dbxref=NCBI_GP:AID77556.1;Name=AID77556.1;gbkey=CDS;product=Hha toxicity attenuator;protein_id=AID77556.1;transl_table=11
ECOLIN_02675:multidrug transporter	ECOLIN_02675	8859.71	5983.38	8600.59	-0.561636	0.131859	2.05021e-05	4.73903e-05	-0.0425318	0.131753	0.746835	0.80583	ECOLIN_02675	ID=gene521;Name=ECOLIN_02675;gbkey=Gene;gene_biotype=protein_coding;locus_tag=ECOLIN_02675;ID=cds497;Parent=gene521;Dbxref=NCBI_GP:AID77557.1;Name=AID77557.1;gbkey=CDS;product=multidrug transporter;protein_id=AID77557.1;transl_table=11
ECOLIN_02680:multidrug transporter	ECOLIN_02680	4252.36	3170.46	3832.85	-0.420022	0.126591	0.000906811	0.00172284	-0.148676	0.126487	0.239824	0.327944	ECOLIN_02680	ID=gene522;Name=ECOLIN_02680;gbkey=Gene;gene_biotype=protein_coding;locus_tag=ECOLIN_02680;ID=cds498;Parent=gene522;Dbxref=NCBI_GP:AID77558.1;Name=AID77558.1;Note=with AcrD and TolC forms a transport system involved in resistance to a number of compounds including lipophilic antibiotics;gbkey=CDS;product=multidrug transporter;protein_id=AID77558.1;transl_table=11
ECOLIN_02685:transcriptional regulator	ECOLIN_02685	939.371	694.724	761.97	-0.429955	0.144834	0.00299154	0.00527819	-0.299198	0.144692	0.0386561	0.0693105	ECOLIN_02685	ID=gene523;Name=ECOLIN_02685;gbkey=Gene;gene_biotype=protein_coding;locus_tag=ECOLIN_02685;ID=cds499;Parent=gene523;Dbxref=NCBI_GP:AID77559.1;Name=AID77559.1;Note=regulates the acrAB operon which is involved in susceptibility to dephalothin and cephaloridine;gbkey=CDS;product=transcriptional regulator;protein_id=AID77559.1;transl_table=11
ECOLIN_02690:hypothetical protein	ECOLIN_02690	2799.44	1029.97	1688.66	-1.4332	0.109134	2.1453e-39	3.57934e-38	-0.724947	0.108128	2.02053e-11	1.5361e-10	ECOLIN_02690	ID=gene524;Name=ECOLIN_02690;gbkey=Gene;gene_biotype=protein_coding;locus_tag=ECOLIN_02690;ID=cds500;Parent=gene524;Dbxref=NCBI_GP:AID77560.1;Name=AID77560.1;gbkey=CDS;product=hypothetical protein;protein_id=AID77560.1;transl_table=11
ECOLIN_02700:primosomal replication protein N''	ECOLIN_02700	221.934	228.62	227.512	0.0408781	0.162491	0.801373	0.833911	0.0327528	0.162889	0.840641	0.882903	ECOLIN_02700	ID=gene525;Name=ECOLIN_02700;gbkey=Gene;gene_biotype=protein_coding;locus_tag=ECOLIN_02700;ID=cds501;Parent=gene525;Dbxref=NCBI_GP:AID77561.1;Name=AID77561.1;Note=PriC%3B protein involved in DNA replication%3B part of the primosome%2C a protein complex required to restart stalled replication forks%3B binds the complex formed by PriA%2C PriB and DNA%3B PriC-dependent primosome requires a gap to re…
ECOLIN_02705:hypothetical protein	ECOLIN_02705	153.185	87.8655	98.6879	-0.783652	0.165806	2.28632e-06	5.78209e-06	-0.614683	0.1643	0.000183124	0.00055282	ECOLIN_02705	ID=gene526;Name=ECOLIN_02705;gbkey=Gene;gene_biotype=protein_coding;locus_tag=ECOLIN_02705;ID=cds502;Parent=gene526;Dbxref=NCBI_GP:AID77562.1;Name=AID77562.1;gbkey=CDS;product=hypothetical protein;protein_id=AID77562.1;transl_table=11
ECOLIN_02710:adenine phosphoribosyltransferase	ECOLIN_02710	2272.75	464.082	1647.73	-2.27137	0.144153	6.1835e-56	2.13502e-54	-0.459527	0.140914	0.00111005	0.00288208	ECOLIN_02710	ID=gene527;Name=ECOLIN_02710;gbkey=Gene;gene_biotype=protein_coding;locus_tag=ECOLIN_02710;ID=cds503;Parent=gene527;Dbxref=NCBI_GP:AID77563.1;Name=AID77563.1;Note=catalyzes a salvage reaction resulting in the formation of AMP which is metabolically less costly than a de novo synthesis;gbkey=CDS;product=adenine phosphoribosyltransferase;protein_id=AID77563.1;transl_table=11
ECOLIN_02715:DNA polymerase III subunits gamma and tau	ECOLIN_02715	1764.54	721.964	1019.57	-1.27611	0.150944	2.81024e-17	1.48328e-16	-0.782647	0.150219	1.88801e-07	8.79772e-07	ECOLIN_02715	ID=gene528;Name=ECOLIN_02715;gbkey=Gene;gene_biotype=protein_coding;locus_tag=ECOLIN_02715;ID=cds504;Parent=gene528;Dbxref=NCBI_GP:AID77564.1;Name=AID77564.1;Note=catalyzes the DNA-template-directed extension of the 3'-end of a DNA strand%3B the tau chain serves as a scaffold to help in the dimerizaton of the alpha%2Cepsilon and theta core complex%3B the gamma chain seems to interact with the del…
ECOLIN_02720:hypothetical protein	ECOLIN_02720	782.672	392.815	501.826	-0.988268	0.117628	4.40146e-17	2.29633e-16	-0.634665	0.116389	4.95425e-08	2.47315e-07	ECOLIN_02720	ID=gene529;Name=ECOLIN_02720;gbkey=Gene;gene_biotype=protein_coding;locus_tag=ECOLIN_02720;ID=cds505;Parent=gene529;Dbxref=NCBI_GP:AID77565.1;Name=AID77565.1;gbkey=CDS;product=hypothetical protein;protein_id=AID77565.1;transl_table=11
ECOLIN_02725:recombination protein RecR	ECOLIN_02725	1356.8	329.771	777.503	-2.02077	0.149205	8.64126e-42	1.62744e-40	-0.794796	0.145747	4.94559e-08	2.4713e-07	recR	ID=gene530;Name=recR;gbkey=Gene;gene=recR;gene_biotype=protein_coding;locus_tag=ECOLIN_02725;ID=cds506;Parent=gene530;Dbxref=NCBI_GP:AID77566.1;Name=AID77566.1;Note=involved in a recombinational process of DNA repair%2C independent of the recBC complex;gbkey=CDS;gene=recR;product=recombination protein RecR;protein_id=AID77566.1;transl_table=11
ECOLIN_02730:heat shock protein 90	ECOLIN_02730	3008.2	17013.8	31874.9	2.46772	0.159187	3.36209e-54	1.10704e-52	3.36214	0.159137	4.46454e-99	1.38736e-96	ECOLIN_02730	ID=gene531;Name=ECOLIN_02730;gbkey=Gene;gene_biotype=protein_coding;locus_tag=ECOLIN_02730;ID=cds507;Parent=gene531;Dbxref=NCBI_GP:AID77567.1;Name=AID77567.1;Note=molecular chaperone;gbkey=CDS;product=heat shock protein 90;protein_id=AID77567.1;transl_table=11
ECOLIN_02735:adenylate kinase	ECOLIN_02735	5575.3	2908.08	3928.33	-0.93187	0.126766	1.96614e-13	8.2985e-13	-0.500978	0.126577	7.56102e-05	0.000241448	adk	ID=gene532;Name=adk;gbkey=Gene;gene=adk;gene_biotype=protein_coding;locus_tag=ECOLIN_02735;ID=cds508;Parent=gene532;Dbxref=NCBI_GP:AID77568.1;Name=AID77568.1;Note=essential enzyme that recycles AMP in active cells%3B converts ATP and AMP to two molecules of ADP;gbkey=CDS;gene=adk;product=adenylate kinase;protein_id=AID77568.1;transl_table=11
ECOLIN_02740:ferrochelatase	ECOLIN_02740	480.65	567.331	476.944	0.234219	0.145691	0.107913	0.143845	-0.0127593	0.146574	0.930632	0.949149	ECOLIN_02740	ID=gene533;Name=ECOLIN_02740;gbkey=Gene;gene_biotype=protein_coding;locus_tag=ECOLIN_02740;ID=cds509;Parent=gene533;Dbxref=NCBI_GP:AID77569.1;Name=AID77569.1;gbkey=CDS;product=ferrochelatase;protein_id=AID77569.1;transl_table=11
ECOLIN_02745:acetyl esterase	ECOLIN_02745	89.1652	139.392	110.709	0.624148	0.198918	0.00170268	0.00309194	0.302404	0.20213	0.134632	0.202849	ECOLIN_02745	ID=gene534;Name=ECOLIN_02745;gbkey=Gene;gene_biotype=protein_coding;locus_tag=ECOLIN_02745;ID=cds510;Parent=gene534;Dbxref=NCBI_GP:AID77570.1;Name=AID77570.1;gbkey=CDS;product=acetyl esterase;protein_id=AID77570.1;transl_table=11
ECOLIN_02750:guanosine kinase	ECOLIN_02750	948.934	278.958	504.281	-1.74608	0.15826	2.64872e-28	2.50369e-27	-0.90075	0.155367	6.72783e-09	3.84934e-08	ECOLIN_02750	ID=gene535;Name=ECOLIN_02750;gbkey=Gene;gene_biotype=protein_coding;locus_tag=ECOLIN_02750;ID=cds511;Parent=gene535;Dbxref=NCBI_GP:AID77571.1;Name=AID77571.1;Note=catalyzes the formation of inosine/guanosine monophosphate from inosine or guanosine and ATP;gbkey=CDS;product=guanosine kinase;protein_id=AID77571.1;transl_table=11
ECOLIN_02755:cation:proton antiport protein	ECOLIN_02755	1067.71	999.612	1077.46	-0.0949654	0.15462	0.539092	0.594712	0.0113262	0.15456	0.941583	0.957438	ECOLIN_02755	ID=gene536;Name=ECOLIN_02755;gbkey=Gene;gene_biotype=protein_coding;locus_tag=ECOLIN_02755;ID=cds512;Parent=gene536;Dbxref=NCBI_GP:AID77572.1;Name=AID77572.1;Note=YbaL%3B member of the CPA-2 family of antiporters%3B uncharacterized protein;gbkey=CDS;product=cation:proton antiport protein;protein_id=AID77572.1;transl_table=11
ECOLIN_02760:Fosmidomycin resistance protein	ECOLIN_02760	168.841	248.44	259.333	0.548424	0.1688	0.00115828	0.00216177	0.607997	0.168806	0.000316073	0.000912612	ECOLIN_02760	ID=gene537;Name=ECOLIN_02760;gbkey=Gene;gene_biotype=protein_coding;locus_tag=ECOLIN_02760;ID=cds513;Parent=gene537;Dbxref=NCBI_GP:AID77573.1;Name=AID77573.1;gbkey=CDS;product=Fosmidomycin resistance protein;protein_id=AID77573.1;transl_table=11
ECOLIN_02765:5'-nucleotidase	ECOLIN_02765	888.509	1386.21	952.609	0.634337	0.159042	6.64984e-05	0.000145013	0.0993847	0.159752	0.533864	0.621487	ushA	ID=gene538;Name=ushA;gbkey=Gene;gene=ushA;gene_biotype=protein_coding;locus_tag=ECOLIN_02765;ID=cds514;Parent=gene538;Dbxref=NCBI_GP:AID77574.1;Name=AID77574.1;Note=catalyzes the degradation of periplasmic UDP-glucose to uridine%2C glucose-1-phosphate and inorganic phosphate%3B specific for uridine nucleotides;gbkey=CDS;gene=ushA;product=5'-nucleotidase;protein_id=AID77574.1;transl_table=11
ECOLIN_02770:hypothetical protein	ECOLIN_02770	363.8	535.036	618.184	0.549827	0.127875	1.71009e-05	3.99182e-05	0.75334	0.127449	3.40193e-09	2.01842e-08	ECOLIN_02770	ID=gene539;Name=ECOLIN_02770;gbkey=Gene;gene_biotype=protein_coding;locus_tag=ECOLIN_02770;ID=cds515;Parent=gene539;Dbxref=NCBI_GP:AID77575.1;Name=AID77575.1;gbkey=CDS;product=hypothetical protein;protein_id=AID77575.1;transl_table=11
ECOLIN_02775:hypothetical protein	ECOLIN_02775	365.052	297.953	278.025	-0.292296	0.143677	0.0419115	0.0609132	-0.389593	0.144501	0.00701518	0.0152179	ECOLIN_02775	ID=gene540;Name=ECOLIN_02775;gbkey=Gene;gene_biotype=protein_coding;locus_tag=ECOLIN_02775;ID=cds516;Parent=gene540;Dbxref=NCBI_GP:AID77576.1;Name=AID77576.1;gbkey=CDS;product=hypothetical protein;protein_id=AID77576.1;transl_table=11
ECOLIN_02780:XRE family transcriptional regulator	ECOLIN_02780	211.136	1042.13	293.351	2.21851	0.270254	2.2306e-16	1.11575e-15	0.45601	0.272817	0.0946252	0.150456	ECOLIN_02780	ID=gene541;Name=ECOLIN_02780;gbkey=Gene;gene_biotype=protein_coding;locus_tag=ECOLIN_02780;ID=cds517;Parent=gene541;Dbxref=NCBI_GP:AID77577.1;Name=AID77577.1;gbkey=CDS;product=XRE family transcriptional regulator;protein_id=AID77577.1;transl_table=11
ECOLIN_02785:copper-transporting ATPase	ECOLIN_02785	1040.67	42912.3	9627.49	4.92745	0.385942	2.49557e-37	3.69284e-36	2.93232	0.385991	3.03424e-14	3.25837e-13	copA	ID=gene542;Name=copA;gbkey=Gene;gene=copA;gene_biotype=protein_coding;locus_tag=ECOLIN_02785;ID=cds518;Parent=gene542;Dbxref=NCBI_GP:AID77578.1;Name=AID77578.1;gbkey=CDS;gene=copA;product=copper-transporting ATPase;protein_id=AID77578.1;transl_table=11
ECOLIN_02790:glutaminase	ECOLIN_02790	19.8611	58.236	30.7271	1.45856	0.361608	5.49422e-05	0.000120926	0.569256	0.372501	0.126463	0.192807	ECOLIN_02790	ID=gene543;Name=ECOLIN_02790;gbkey=Gene;gene_biotype=protein_coding;locus_tag=ECOLIN_02790;ID=cds519;Parent=gene543;Dbxref=NCBI_GP:AID77579.1;Name=AID77579.1;Note=catalyzes the formation of glutamate from glutamine;gbkey=CDS;product=glutaminase;protein_id=AID77579.1;transl_table=11
ECOLIN_02795:amino acid permease	ECOLIN_02795	93.0751	197.96	142.583	1.06812	0.216699	8.26273e-07	2.18059e-06	0.601398	0.219701	0.00619373	0.0136564	ECOLIN_02795	ID=gene544;Name=ECOLIN_02795;gbkey=Gene;gene_biotype=protein_coding;locus_tag=ECOLIN_02795;ID=cds520;Parent=gene544;Dbxref=NCBI_GP:AID77580.1;Name=AID77580.1;gbkey=CDS;product=amino acid permease;protein_id=AID77580.1;transl_table=11
ECOLIN_02800:transcriptional regulator	ECOLIN_02800	158.704	371.595	260.137	1.21475	0.146861	1.32371e-16	6.7158e-16	0.699611	0.149594	2.915e-06	1.1567e-05	ECOLIN_02800	ID=gene545;Name=ECOLIN_02800;gbkey=Gene;gene_biotype=protein_coding;locus_tag=ECOLIN_02800;ID=cds521;Parent=gene545;Dbxref=NCBI_GP:AID77581.1;Name=AID77581.1;Note=activator of copper-responsive regulon genes;gbkey=CDS;product=transcriptional regulator;protein_id=AID77581.1;transl_table=11
ECOLIN_02805:hypothetical protein	ECOLIN_02805	234.334	220.969	151.888	-0.0794323	0.16456	0.629311	0.679318	-0.623283	0.168806	0.000222234	0.000658491	ECOLIN_02805	ID=gene546;Name=ECOLIN_02805;gbkey=Gene;gene_biotype=protein_coding;locus_tag=ECOLIN_02805;ID=cds522;Parent=gene546;Dbxref=NCBI_GP:AID77582.1;Name=AID77582.1;gbkey=CDS;product=hypothetical protein;protein_id=AID77582.1;transl_table=11
ECOLIN_02810:membrane protein	ECOLIN_02810	168.709	577.839	198.939	1.73152	0.220673	4.27714e-15	2.00244e-14	0.228833	0.225155	0.30947	0.404279	ECOLIN_02810	ID=gene547;Name=ECOLIN_02810;gbkey=Gene;gene_biotype=protein_coding;locus_tag=ECOLIN_02810;ID=cds523;Parent=gene547;Dbxref=NCBI_GP:AID77583.1;Name=AID77583.1;gbkey=CDS;product=membrane protein;protein_id=AID77583.1;transl_table=11
ECOLIN_02815:protease	ECOLIN_02815	378.908	1164.01	404.456	1.59046	0.185382	9.54005e-18	5.15577e-17	0.0882556	0.188106	0.638941	0.716467	ECOLIN_02815	ID=gene548;Name=ECOLIN_02815;gbkey=Gene;gene_biotype=protein_coding;locus_tag=ECOLIN_02815;ID=cds524;Parent=gene548;Dbxref=NCBI_GP:AID77584.1;Name=AID77584.1;gbkey=CDS;product=protease;protein_id=AID77584.1;transl_table=11
ECOLIN_02820:ABC transporter ATP-binding protein	ECOLIN_02820	350.687	354.47	253.155	0.0167041	0.295607	0.954937	0.963652	-0.447951	0.29673	0.13114	0.198486	ECOLIN_02820	ID=gene549;Name=ECOLIN_02820;gbkey=Gene;gene_biotype=protein_coding;locus_tag=ECOLIN_02820;ID=cds525;Parent=gene549;Dbxref=NCBI_GP:AID77585.1;Name=AID77585.1;gbkey=CDS;product=ABC transporter ATP-binding protein;protein_id=AID77585.1;transl_table=11
ECOLIN_02830:hypothetical protein	ECOLIN_02830	1434.19	3890.3	6378.31	1.41732	0.174297	4.23477e-16	2.09505e-15	2.12012	0.174137	4.2247e-34	2.2346e-32	ECOLIN_02830	ID=gene551;Name=ECOLIN_02830;gbkey=Gene;gene_biotype=protein_coding;locus_tag=ECOLIN_02830;ID=cds526;Parent=gene551;Dbxref=NCBI_GP:AID77586.1;Name=AID77586.1;gbkey=CDS;product=hypothetical protein;protein_id=AID77586.1;transl_table=11
ECOLIN_02835:oxidoreductase	ECOLIN_02835	445.416	566.967	458.832	0.341363	0.161069	0.0340595	0.0501908	0.0399301	0.162021	0.805333	0.854545	ECOLIN_02835	ID=gene552;Name=ECOLIN_02835;gbkey=Gene;gene_biotype=protein_coding;locus_tag=ECOLIN_02835;ID=cds527;Parent=gene552;Dbxref=NCBI_GP:AID77587.1;Name=AID77587.1;gbkey=CDS;product=oxidoreductase;protein_id=AID77587.1;transl_table=11
ECOLIN_02840:acyl-CoA thioesterase	ECOLIN_02840	390.683	628.348	454.893	0.675814	0.174143	0.000104112	0.000222931	0.215379	0.175345	0.219329	0.305977	ECOLIN_02840	ID=gene553;Name=ECOLIN_02840;gbkey=Gene;gene_biotype=protein_coding;locus_tag=ECOLIN_02840;ID=cds528;Parent=gene553;Dbxref=NCBI_GP:AID77588.1;Name=AID77588.1;gbkey=CDS;product=acyl-CoA thioesterase;protein_id=AID77588.1;transl_table=11
ECOLIN_02845:ABC transporter ATP-binding protein	ECOLIN_02845	118.879	138.487	131.23	0.213412	0.193688	0.270534	0.326558	0.13823	0.194771	0.477887	0.569797	ECOLIN_02845	ID=gene554;Name=ECOLIN_02845;gbkey=Gene;gene_biotype=protein_coding;locus_tag=ECOLIN_02845;ID=cds529;Parent=gene554;Dbxref=NCBI_GP:AID77589.1;Name=AID77589.1;gbkey=CDS;product=ABC transporter ATP-binding protein;protein_id=AID77589.1;transl_table=11
ECOLIN_02850:sugar ABC transporter permease	ECOLIN_02850	244.453	334.211	370.819	0.442459	0.17284	0.0104693	0.0169335	0.592479	0.172528	0.000594513	0.00162771	ECOLIN_02850	ID=gene555;Name=ECOLIN_02850;gbkey=Gene;gene_biotype=protein_coding;locus_tag=ECOLIN_02850;ID=cds530;Parent=gene555;Dbxref=NCBI_GP:AID77590.1;Name=AID77590.1;gbkey=CDS;product=sugar ABC transporter permease;protein_id=AID77590.1;transl_table=11
ECOLIN_02860:transcriptional regulator	ECOLIN_02860	24.9049	48.4533	40.3963	0.928626	0.300622	0.00200818	0.00362158	0.666919	0.305214	0.0288825	0.0538044	ECOLIN_02860	ID=gene557;Name=ECOLIN_02860;gbkey=Gene;gene_biotype=protein_coding;locus_tag=ECOLIN_02860;ID=cds531;Parent=gene557;Dbxref=NCBI_GP:AID77591.1;Name=AID77591.1;Note=activator of the allDC-ylbA operon involved in allantoin utilization;gbkey=CDS;product=transcriptional regulator;protein_id=AID77591.1;transl_table=11
ECOLIN_02865:ureidoglycolate hydrolase	ECOLIN_02865	58.3809	154.128	112.781	1.3704	0.190601	6.48331e-13	2.63358e-12	0.92929	0.194798	1.83746e-06	7.47616e-06	ECOLIN_02865	ID=gene558;Name=ECOLIN_02865;gbkey=Gene;gene_biotype=protein_coding;locus_tag=ECOLIN_02865;ID=cds532;Parent=gene558;Dbxref=NCBI_GP:AID77592.1;Name=AID77592.1;gbkey=CDS;product=ureidoglycolate hydrolase;protein_id=AID77592.1;transl_table=11
ECOLIN_02870:transcriptional regulator	ECOLIN_02870	2264.66	1903.53	2155.24	-0.248363	0.150086	0.097963	0.131926	-0.0710901	0.150004	0.635555	0.713636	ECOLIN_02870	ID=gene559;Name=ECOLIN_02870;gbkey=Gene;gene_biotype=protein_coding;locus_tag=ECOLIN_02870;ID=cds533;Parent=gene559;Dbxref=NCBI_GP:AID77593.1;Name=AID77593.1;Note=regulates operons involved in the utilization of allantoin;gbkey=CDS;product=transcriptional regulator;protein_id=AID77593.1;transl_table=11
ECOLIN_02875:glyoxylate carboligase	ECOLIN_02875	137.261	252.443	206.142	0.863529	0.175454	8.58057e-07	2.25847e-06	0.578044	0.17729	0.00111243	0.00288523	ECOLIN_02875	ID=gene560;Name=ECOLIN_02875;gbkey=Gene;gene_biotype=protein_coding;locus_tag=ECOLIN_02875;ID=cds534;Parent=gene560;Dbxref=NCBI_GP:AID77594.1;Name=AID77594.1;Note=catalyzes the formation of 2-hydroxy-3-oxopropanoate (tartronate semialdehyde) from two molecules of glyoxylate;gbkey=CDS;product=glyoxylate carboligase;protein_id=AID77594.1;transl_table=11
ECOLIN_02880:hydroxypyruvate isomerase	ECOLIN_02880	33.5114	52.6958	44.2263	0.631719	0.319836	0.048253	0.0690996	0.387469	0.323422	0.230905	0.318552	ECOLIN_02880	ID=gene561;Name=ECOLIN_02880;gbkey=Gene;gene_biotype=protein_coding;locus_tag=ECOLIN_02880;ID=cds535;Parent=gene561;Dbxref=NCBI_GP:AID77595.1;Name=AID77595.1;gbkey=CDS;product=hydroxypyruvate isomerase;protein_id=AID77595.1;transl_table=11
ECOLIN_02885:tartronate semialdehyde reductase	ECOLIN_02885	43.3515	61.2386	69.5569	0.477973	0.269197	0.0758068	0.104494	0.662267	0.267806	0.0134007	0.0271619	ECOLIN_02885	ID=gene562;Name=ECOLIN_02885;gbkey=Gene;gene_biotype=protein_coding;locus_tag=ECOLIN_02885;ID=cds536;Parent=gene562;Dbxref=NCBI_GP:AID77596.1;Name=AID77596.1;Note=NADH-dependent%3B catalyzed the reversible formation of glycerate from tartronate semialdehyde;gbkey=CDS;product=tartronate semialdehyde reductase;protein_id=AID77596.1;transl_table=11
ECOLIN_02890:allantoin permease	ECOLIN_02890	16.7117	62.8182	56.5198	1.80463	0.309375	5.43932e-09	1.69557e-08	1.67042	0.311405	8.13394e-08	3.96102e-07	ECOLIN_02890	ID=gene563;Name=ECOLIN_02890;gbkey=Gene;gene_biotype=protein_coding;locus_tag=ECOLIN_02890;ID=cds537;Parent=gene563;Dbxref=NCBI_GP:AID77597.1;Name=AID77597.1;gbkey=CDS;product=allantoin permease;protein_id=AID77597.1;transl_table=11
ECOLIN_02895:allantoinase	ECOLIN_02895	95.8059	202.923	229.643	1.0664	0.162388	5.13376e-11	1.86587e-10	1.24269	0.161671	1.51142e-14	1.66257e-13	ECOLIN_02895	ID=gene564;Name=ECOLIN_02895;gbkey=Gene;gene_biotype=protein_coding;locus_tag=ECOLIN_02895;ID=cds538;Parent=gene564;Dbxref=NCBI_GP:AID77598.1;Name=AID77598.1;Note=Plays a crucial role on both purine and pyrimidine metabolism;gbkey=CDS;product=allantoinase;protein_id=AID77598.1;transl_table=11
ECOLIN_02900:uracil/xanthine transporter	ECOLIN_02900	33.1118	64.583	58.3147	0.925833	0.287863	0.00129888	0.00240702	0.776234	0.290153	0.00746723	0.0161142	ECOLIN_02900	ID=gene565;Name=ECOLIN_02900;gbkey=Gene;gene_biotype=protein_coding;locus_tag=ECOLIN_02900;ID=cds539;Parent=gene565;Dbxref=NCBI_GP:AID77599.1;Name=AID77599.1;gbkey=CDS;product=uracil/xanthine transporter;protein_id=AID77599.1;transl_table=11
ECOLIN_02905:glycerate kinase	ECOLIN_02905	37.899	46.683	68.9342	0.290436	0.256377	0.257279	0.312913	0.838173	0.249539	0.000782569	0.0020998	ECOLIN_02905	ID=gene566;Name=ECOLIN_02905;gbkey=Gene;gene_biotype=protein_coding;locus_tag=ECOLIN_02905;ID=cds540;Parent=gene566;Dbxref=NCBI_GP:AID77600.1;Name=AID77600.1;gbkey=CDS;product=glycerate kinase;protein_id=AID77600.1;transl_table=11
ECOLIN_02910:hypothetical protein	ECOLIN_02910	226.331	536.571	517.8	1.23542	0.13995	1.06958e-18	6.08461e-18	1.18148	0.140291	3.7119e-17	5.11235e-16	ECOLIN_02910	ID=gene567;Name=ECOLIN_02910;gbkey=Gene;gene_biotype=protein_coding;locus_tag=ECOLIN_02910;ID=cds541;Parent=gene567;Dbxref=NCBI_GP:AID77601.1;Name=AID77601.1;gbkey=CDS;product=hypothetical protein;protein_id=AID77601.1;transl_table=11
ECOLIN_02915:allantoate amidohydrolase	ECOLIN_02915	115.321	150.607	125.854	0.375327	0.16863	0.0260319	0.0390911	0.117644	0.171518	0.492777	0.583077	ECOLIN_02915	ID=gene568;Name=ECOLIN_02915;gbkey=Gene;gene_biotype=protein_coding;locus_tag=ECOLIN_02915;ID=cds542;Parent=gene568;Dbxref=NCBI_GP:AID77602.1;Name=AID77602.1;gbkey=CDS;product=allantoate amidohydrolase;protein_id=AID77602.1;transl_table=11
ECOLIN_02920:ureidoglycolate dehydrogenase	ECOLIN_02920	20.782	36.55	35.5579	0.749105	0.360021	0.0374589	0.0547942	0.701778	0.361468	0.0522017	0.0898398	ECOLIN_02920	ID=gene569;Name=ECOLIN_02920;gbkey=Gene;gene_biotype=protein_coding;locus_tag=ECOLIN_02920;ID=cds543;Parent=gene569;Dbxref=NCBI_GP:AID77603.1;Name=AID77603.1;Note=catalyzes the formation of oxalurate from ureidoglycolate;gbkey=CDS;product=ureidoglycolate dehydrogenase;protein_id=AID77603.1;transl_table=11
ECOLIN_02925:membrane protein FdrA	ECOLIN_02925	8.27857	35.7928	24.4196	1.89227	0.415502	5.25896e-06	1.28443e-05	1.3866	0.42318	0.00105063	0.00274499	ECOLIN_02925	ID=gene570;Name=ECOLIN_02925;gbkey=Gene;gene_biotype=protein_coding;locus_tag=ECOLIN_02925;ID=cds544;Parent=gene570;Dbxref=NCBI_GP:AID77604.1;Name=AID77604.1;Note=multicopy suppressor of dominant negative ftsH mutations%3B putative acyl-CoA synthetase;gbkey=CDS;product=membrane protein FdrA;protein_id=AID77604.1;transl_table=11
ECOLIN_02930:hypothetical protein	ECOLIN_02930	18.7828	35.8807	27.3318	0.861153	0.332425	0.00958306	0.0156015	0.478169	0.340132	0.159774	0.234751	ECOLIN_02930	ID=gene571;Name=ECOLIN_02930;gbkey=Gene;gene_biotype=protein_coding;locus_tag=ECOLIN_02930;ID=cds545;Parent=gene571;Dbxref=NCBI_GP:AID77605.1;Name=AID77605.1;gbkey=CDS;product=hypothetical protein;protein_id=AID77605.1;transl_table=11
ECOLIN_02935:hypothetical protein	ECOLIN_02935	6.21862	18.272	14.0404	1.34467	0.473833	0.00454181	0.00778416	0.998213	0.481465	0.038146	0.0684948	ECOLIN_02935	ID=gene572;Name=ECOLIN_02935;gbkey=Gene;gene_biotype=protein_coding;locus_tag=ECOLIN_02935;ID=cds546;Parent=gene572;Dbxref=NCBI_GP:AID77606.1;Name=AID77606.1;gbkey=CDS;product=hypothetical protein;protein_id=AID77606.1;transl_table=11
ECOLIN_02940:carbamate kinase	ECOLIN_02940	76.1644	25.3689	29.1848	-1.5397	0.259736	3.0678e-09	9.79019e-09	-1.32844	0.255599	2.02127e-07	9.36604e-07	ECOLIN_02940	ID=gene573;Name=ECOLIN_02940;gbkey=Gene;gene_biotype=protein_coding;locus_tag=ECOLIN_02940;ID=cds547;Parent=gene573;Dbxref=NCBI_GP:AID77607.1;Name=AID77607.1;Note=reversible synthesis of carbamate and ATP from carbamoyl phosphate and ADP;gbkey=CDS;product=carbamate kinase;protein_id=AID77607.1;transl_table=11
ECOLIN_02945:phosphoribosylaminoimidazole carboxylase	ECOLIN_02945	3733.28	142.892	1787.59	-4.6285	0.180948	2.59682e-144	6.14828e-142	-1.0471	0.170436	8.06443e-10	5.10132e-09	ECOLIN_02945	ID=gene574;Name=ECOLIN_02945;gbkey=Gene;gene_biotype=protein_coding;locus_tag=ECOLIN_02945;ID=cds548;Parent=gene574;Dbxref=NCBI_GP:AID77608.1;Name=AID77608.1;gbkey=CDS;product=phosphoribosylaminoimidazole carboxylase;protein_id=AID77608.1;transl_table=11
ECOLIN_02950:N5-carboxyaminoimidazole ribonucleotide mutase	ECOLIN_02950	1490.03	37.0409	782.946	-5.18013	0.220608	6.35108e-122	1.12777e-119	-0.912878	0.187176	1.07651e-06	4.51679e-06	purE	ID=gene575;Name=purE;gbkey=Gene;gene=purE;gene_biotype=protein_coding;locus_tag=ECOLIN_02950;ID=cds549;Parent=gene575;Dbxref=NCBI_GP:AID77609.1;Name=AID77609.1;Note=catalyzes the formation of 4-carboxy-5-aminoimidazole ribonucleotide from N5-carboxyaminoimidazole ribonucleotide;gbkey=CDS;gene=purE;product=N5-carboxyaminoimidazole ribonucleotide mutase;protein_id=AID77609.1;transl_table=11
ECOLIN_02955:hypothetical protein	ECOLIN_02955	56.1134	42.6671	41.5011	-0.382738	0.251825	0.128547	0.168771	-0.414829	0.253489	0.10174	0.160181	ECOLIN_02955	ID=gene576;Name=ECOLIN_02955;gbkey=Gene;gene_biotype=protein_coding;locus_tag=ECOLIN_02955;ID=cds550;Parent=gene576;Dbxref=NCBI_GP:AID77610.1;Name=AID77610.1;gbkey=CDS;product=hypothetical protein;protein_id=AID77610.1;transl_table=11
ECOLIN_02960:UDP-2%2C3-diacylglucosamine hydrolase	ECOLIN_02960	1042.09	255.189	531.493	-1.98759	0.201237	5.24391e-23	3.72468e-22	-0.950876	0.198442	1.65375e-06	6.77859e-06	ECOLIN_02960	ID=gene577;Name=ECOLIN_02960;gbkey=Gene;gene_biotype=protein_coding;locus_tag=ECOLIN_02960;ID=cds551;Parent=gene577;Dbxref=NCBI_GP:AID77611.1;Name=AID77611.1;Note=catalyzes the formation of 2%2C3%3Ddiacylglucosamine 1-phosphate from UDP-2%2C3%3Ddiacylglucosamine;gbkey=CDS;product=UDP-2%2C3-diacylglucosamine hydrolase;protein_id=AID77611.1;transl_table=11
ECOLIN_02965:peptidylprolyl isomerase	ECOLIN_02965	4965.42	4727	4271.41	-0.0684697	0.25866	0.791233	0.82526	-0.209694	0.258695	0.417603	0.513815	ECOLIN_02965	ID=gene578;Name=ECOLIN_02965;gbkey=Gene;gene_biotype=protein_coding;locus_tag=ECOLIN_02965;ID=cds552;Parent=gene578;Dbxref=NCBI_GP:AID77612.1;Name=AID77612.1;gbkey=CDS;product=peptidylprolyl isomerase;protein_id=AID77612.1;transl_table=11
ECOLIN_02970:cysteine--tRNA ligase	ECOLIN_02970	2443.62	2158.13	2184.51	-0.178994	0.127647	0.160837	0.206156	-0.160746	0.127682	0.208044	0.292947	cysS	ID=gene579;Name=cysS;gbkey=Gene;gene=cysS;gene_biotype=protein_coding;locus_tag=ECOLIN_02970;ID=cds553;Parent=gene579;Dbxref=NCBI_GP:AID77613.1;Name=AID77613.1;Note=catalyzes a two-step reaction%3B charges a cysteine by linking its carboxyl group to the alpha-phosphate of ATP then transfers the aminoacyl-adenylate to its tRNA;gbkey=CDS;gene=cysS;product=cysteine--tRNA ligase;protein_id=AID77613.1…
ECOLIN_02980:ribosome-associated protein	ECOLIN_02980	319.507	166.389	280.009	-0.933471	0.161825	8.00304e-09	2.4669e-08	-0.186919	0.157523	0.235378	0.323377	ECOLIN_02980	ID=gene581;Name=ECOLIN_02980;gbkey=Gene;gene_biotype=protein_coding;locus_tag=ECOLIN_02980;ID=cds554;Parent=gene581;Dbxref=NCBI_GP:AID77614.1;Name=AID77614.1;gbkey=CDS;product=ribosome-associated protein;protein_id=AID77614.1;transl_table=11
ECOLIN_02985:methenyltetrahydrofolate cyclohydrolase	ECOLIN_02985	2364.91	813.922	1762.81	-1.52985	0.113964	4.37593e-41	7.94055e-40	-0.421345	0.112221	0.000173626	0.000526383	ECOLIN_02985	ID=gene582;Name=ECOLIN_02985;gbkey=Gene;gene_biotype=protein_coding;locus_tag=ECOLIN_02985;ID=cds555;Parent=gene582;Dbxref=NCBI_GP:AID77615.1;Name=AID77615.1;gbkey=CDS;product=methenyltetrahydrofolate cyclohydrolase;protein_id=AID77615.1;transl_table=11
ECOLIN_02990:hypothetical protein	ECOLIN_02990	8.78038	13.4309	7.99912	0.512186	0.457026	0.262418	0.318385	-0.117202	0.476277	0.805621	0.854545	ECOLIN_02990	ID=gene583;Name=ECOLIN_02990;gbkey=Gene;gene_biotype=protein_coding;locus_tag=ECOLIN_02990;ID=cds556;Parent=gene583;Dbxref=NCBI_GP:AID77616.1;Name=AID77616.1;gbkey=CDS;product=hypothetical protein;protein_id=AID77616.1;transl_table=11
ECOLIN_02995:tRNA-Arg	ECOLIN_02995	0.810792	0.750761	0.86376	0.0161586	0.669077	0.980733	0.985091	0.0701495	0.668999	0.916489	0.939349	ECOLIN_02995	ID=gene584;Name=ECOLIN_02995;gbkey=Gene;gene_biotype=tRNA;locus_tag=ECOLIN_02995;ID=rna8;Parent=gene584;anticodon=(pos:632320..632322);gbkey=tRNA;product=tRNA-Arg
ECOLIN_03000:integrase	ECOLIN_03000	32.014	34.6799	35.7774	0.110514	0.262381	0.673611	0.717633	0.146362	0.262851	0.577648	0.661614	ECOLIN_03000	ID=gene585;Name=ECOLIN_03000;gbkey=Gene;gene_biotype=protein_coding;locus_tag=ECOLIN_03000;ID=cds557;Parent=gene585;Dbxref=NCBI_GP:AID77617.1;Name=AID77617.1;gbkey=CDS;product=integrase;protein_id=AID77617.1;transl_table=11
ECOLIN_03005:integrase	ECOLIN_03005	12.9721	17.4329	9.86788	0.370864	0.419076	0.37618	0.433357	-0.339319	0.439072	0.439635	0.534517	ECOLIN_03005	ID=gene586;Name=ECOLIN_03005;gbkey=Gene;gene_biotype=protein_coding;locus_tag=ECOLIN_03005;ID=cds558;Parent=gene586;Dbxref=NCBI_GP:AID77618.1;Name=AID77618.1;gbkey=CDS;product=integrase;protein_id=AID77618.1;transl_table=11
ECOLIN_03010:tail fiber assembly protein	ECOLIN_03010	53.9954	64.2349	50.7881	0.234746	0.245698	0.339362	0.397265	-0.100688	0.251247	0.688603	0.758334	ECOLIN_03010	ID=gene587;Name=ECOLIN_03010;gbkey=Gene;gene_biotype=protein_coding;locus_tag=ECOLIN_03010;ID=cds559;Parent=gene587;Dbxref=NCBI_GP:AID77619.1;Name=AID77619.1;gbkey=CDS;product=tail fiber assembly protein;protein_id=AID77619.1;transl_table=11
ECOLIN_03015:methyltransferase	ECOLIN_03015	1389.98	1343.44	1296.63	-0.0418445	0.506936	0.934214	0.946396	-0.0854216	0.506955	0.86619	0.902231	ECOLIN_03015	ID=gene588;Name=ECOLIN_03015;gbkey=Gene;gene_biotype=protein_coding;locus_tag=ECOLIN_03015;ID=cds560;Parent=gene588;Dbxref=NCBI_GP:AID77620.1;Name=AID77620.1;gbkey=CDS;product=methyltransferase;protein_id=AID77620.1;transl_table=11
ECOLIN_03020:protease	ECOLIN_03020	5867.84	3694.31	9738.1	-0.635863	0.3013	0.0348243	0.0512401	0.697066	0.301164	0.0206362	0.0401264	ECOLIN_03020	ID=gene589;Name=ECOLIN_03020;gbkey=Gene;gene_biotype=protein_coding;locus_tag=ECOLIN_03020;ID=cds561;Parent=gene589;Dbxref=NCBI_GP:AID77621.1;Name=AID77621.1;gbkey=CDS;product=protease;protein_id=AID77621.1;transl_table=11
ECOLIN_03025:hypothetical protein	ECOLIN_03025	118.286	246.5	244.787	1.04476	0.160188	6.93203e-11	2.49032e-10	1.02935	0.160603	1.46192e-10	1.00535e-09	ECOLIN_03025	ID=gene590;Name=ECOLIN_03025;gbkey=Gene;gene_biotype=protein_coding;locus_tag=ECOLIN_03025;ID=cds562;Parent=gene590;Dbxref=NCBI_GP:AID77622.1;Name=AID77622.1;gbkey=CDS;product=hypothetical protein;protein_id=AID77622.1;transl_table=11
ECOLIN_03030:membrane protein	ECOLIN_03030	209.833	558.349	383.898	1.39373	0.141993	9.65837e-23	6.78268e-22	0.859305	0.143972	2.39377e-09	1.44265e-08	ECOLIN_03030	ID=gene591;Name=ECOLIN_03030;gbkey=Gene;gene_biotype=protein_coding;locus_tag=ECOLIN_03030;ID=cds563;Parent=gene591;Dbxref=NCBI_GP:AID77623.1;Name=AID77623.1;gbkey=CDS;product=membrane protein;protein_id=AID77623.1;transl_table=11
ECOLIN_03035:bacteriophage N4 adsorption protein B	ECOLIN_03035	200.538	261.611	277.472	0.378311	0.157105	0.0160394	0.02507	0.464855	0.156973	0.00306265	0.00727197	nfrB	ID=gene592;Name=nfrB;gbkey=Gene;gene=nfrB;gene_biotype=protein_coding;locus_tag=ECOLIN_03035;ID=cds564;Parent=gene592;Dbxref=NCBI_GP:AID77624.1;Name=AID77624.1;gbkey=CDS;gene=nfrB;product=bacteriophage N4 adsorption protein B;protein_id=AID77624.1;transl_table=11
ECOLIN_03040:histidine kinase	ECOLIN_03040	296.354	317.208	558.104	0.0975579	0.165579	0.555732	0.61063	0.898907	0.163253	3.66581e-08	1.85228e-07	ECOLIN_03040	ID=gene593;Name=ECOLIN_03040;gbkey=Gene;gene_biotype=protein_coding;locus_tag=ECOLIN_03040;ID=cds565;Parent=gene593;Dbxref=NCBI_GP:AID77625.1;Name=AID77625.1;gbkey=CDS;product=histidine kinase;protein_id=AID77625.1;transl_table=11
ECOLIN_03045:transcriptional regulator	ECOLIN_03045	110.702	225.14	322.411	0.989923	0.251761	8.42436e-05	0.000181954	1.48952	0.250448	2.72394e-09	1.63174e-08	ECOLIN_03045	ID=gene594;Name=ECOLIN_03045;gbkey=Gene;gene_biotype=protein_coding;locus_tag=ECOLIN_03045;ID=cds566;Parent=gene594;Dbxref=NCBI_GP:AID77626.1;Name=AID77626.1;Note=response regulator in two-component regulatory system with CusS%3B regulates the copper efflux system;gbkey=CDS;product=transcriptional regulator;protein_id=AID77626.1;transl_table=11
ECOLIN_03050:copper transporter	ECOLIN_03050	40.1743	3799.85	4541	5.90866	0.403388	1.39647e-48	3.56064e-47	6.14669	0.40337	1.96753e-52	1.88126e-50	ECOLIN_03050	ID=gene595;Name=ECOLIN_03050;gbkey=Gene;gene_biotype=protein_coding;locus_tag=ECOLIN_03050;ID=cds567;Parent=gene595;Dbxref=NCBI_GP:AID77627.1;Name=AID77627.1;Note=with CusA%2C CusB and CusF is part of a cation efflux system that mediates resistance to copper and silver;gbkey=CDS;product=copper transporter;protein_id=AID77627.1;transl_table=11
ECOLIN_03055:copper-binding protein	ECOLIN_03055	5.9704	1296.64	2684.77	6.4881	0.453542	2.02492e-46	4.59723e-45	7.45552	0.453356	9.0791e-61	1.15747e-58	ECOLIN_03055	ID=gene596;Name=ECOLIN_03055;gbkey=Gene;gene_biotype=protein_coding;locus_tag=ECOLIN_03055;ID=cds568;Parent=gene596;Dbxref=NCBI_GP:AID77628.1;Name=AID77628.1;gbkey=CDS;product=copper-binding protein;protein_id=AID77628.1;transl_table=11
ECOLIN_03060:copper resistance protein	ECOLIN_03060	29.8822	1969.61	5290.68	5.64528	0.325955	3.37055e-67	1.88296e-65	7.00949	0.325702	9.85995e-103	3.26825e-100	ECOLIN_03060	ID=gene597;Name=ECOLIN_03060;gbkey=Gene;gene_biotype=protein_coding;locus_tag=ECOLIN_03060;ID=cds569;Parent=gene597;Dbxref=NCBI_GP:AID77629.1;Name=AID77629.1;Note=with CusA%2C CusC and CusF is part of a cation efflux system that mediates resistance to copper and silver;gbkey=CDS;product=copper resistance protein;protein_id=AID77629.1;transl_table=11
ECOLIN_03065:cation transporter	ECOLIN_03065	112.916	1078.43	4929.61	3.08048	0.308202	1.60276e-23	1.16335e-22	5.17578	0.307596	1.55886e-63	2.21447e-61	ECOLIN_03065	ID=gene598;Name=ECOLIN_03065;gbkey=Gene;gene_biotype=protein_coding;locus_tag=ECOLIN_03065;ID=cds570;Parent=gene598;Dbxref=NCBI_GP:AID77630.1;Name=AID77630.1;gbkey=CDS;product=cation transporter;protein_id=AID77630.1;transl_table=11
ECOLIN_03070:aromatic amino acid transporter	ECOLIN_03070	1283	420.125	1037.73	-1.59084	0.167162	1.78674e-21	1.18291e-20	-0.302281	0.164694	0.0664446	0.110378	ECOLIN_03070	ID=gene599;Name=ECOLIN_03070;gbkey=Gene;gene_biotype=protein_coding;locus_tag=ECOLIN_03070;ID=cds571;Parent=gene599;Dbxref=NCBI_GP:AID77631.1;Name=AID77631.1;gbkey=CDS;product=aromatic amino acid transporter;protein_id=AID77631.1;transl_table=11
ECOLIN_03075:miniconductance mechanosensitive channel	ECOLIN_03075	1800.8	1246.66	1292.2	-0.527327	0.124855	2.40517e-05	5.52356e-05	-0.475492	0.124869	0.00014014	0.000431974	ECOLIN_03075	ID=gene600;Name=ECOLIN_03075;gbkey=Gene;gene_biotype=protein_coding;locus_tag=ECOLIN_03075;ID=cds572;Parent=gene600;Dbxref=NCBI_GP:AID77632.1;Name=AID77632.1;gbkey=CDS;product=miniconductance mechanosensitive channel;protein_id=AID77632.1;transl_table=11
ECOLIN_03080:dihydropteridine reductase	ECOLIN_03080	2609.43	2913.59	2923.25	0.15771	0.10918	0.148599	0.192505	0.162606	0.10922	0.136543	0.205351	ECOLIN_03080	ID=gene601;Name=ECOLIN_03080;gbkey=Gene;gene_biotype=protein_coding;locus_tag=ECOLIN_03080;ID=cds573;Parent=gene601;Dbxref=NCBI_GP:AID77633.1;Name=AID77633.1;Note=catalyzes the reduction of nitroaromatic compounds such as nitrofurazone%2C quinones and the anti-tumor agent CB1954%3B NAD(P)H-dependent%3B oxygen insensitive;gbkey=CDS;product=dihydropteridine reductase;protein_id=AID77633.1;transl_ta…
ECOLIN_03085:hypothetical protein	ECOLIN_03085	432.281	522.055	421.67	0.268585	0.167384	0.108582	0.144659	-0.0345797	0.168378	0.837283	0.880383	ECOLIN_03085	ID=gene602;Name=ECOLIN_03085;gbkey=Gene;gene_biotype=protein_coding;locus_tag=ECOLIN_03085;ID=cds574;Parent=gene602;Dbxref=NCBI_GP:AID77634.1;Name=AID77634.1;gbkey=CDS;product=hypothetical protein;protein_id=AID77634.1;transl_table=11
ECOLIN_03090:membrane protein	ECOLIN_03090	113.116	70.0076	81.0901	-0.678912	0.225063	0.00255677	0.004558	-0.467205	0.223248	0.0363705	0.0656385	ECOLIN_03090	ID=gene603;Name=ECOLIN_03090;gbkey=Gene;gene_biotype=protein_coding;locus_tag=ECOLIN_03090;ID=cds575;Parent=gene603;Dbxref=NCBI_GP:AID77635.1;Name=AID77635.1;gbkey=CDS;product=membrane protein;protein_id=AID77635.1;transl_table=11
ECOLIN_03095:gamma-glutamyl ligase	ECOLIN_03095	50.1157	157.004	183.698	1.62465	0.199236	3.50953e-16	1.74843e-15	1.83417	0.198295	2.25073e-20	4.19124e-19	ECOLIN_03095	ID=gene604;Name=ECOLIN_03095;gbkey=Gene;gene_biotype=protein_coding;locus_tag=ECOLIN_03095;ID=cds576;Parent=gene604;Dbxref=NCBI_GP:AID77636.1;Name=AID77636.1;gbkey=CDS;product=gamma-glutamyl ligase;protein_id=AID77636.1;transl_table=11
ECOLIN_03100:membrane protein	ECOLIN_03100	227.892	341.784	295.332	0.567625	0.232862	0.0147849	0.0232653	0.36001	0.233605	0.12329	0.188964	ECOLIN_03100	ID=gene605;Name=ECOLIN_03100;gbkey=Gene;gene_biotype=protein_coding;locus_tag=ECOLIN_03100;ID=cds577;Parent=gene605;Dbxref=NCBI_GP:AID77637.1;Name=AID77637.1;gbkey=CDS;product=membrane protein;protein_id=AID77637.1;transl_table=11
ECOLIN_03105:phosphopantetheinyltransferase component of enterobactin synthase multienzyme complex	ECOLIN_03105	118.939	162.758	100.288	0.44094	0.194182	0.0231618	0.0351314	-0.250317	0.200473	0.2118	0.296974	ECOLIN_03105	ID=gene606;Name=ECOLIN_03105;gbkey=Gene;gene_biotype=protein_coding;locus_tag=ECOLIN_03105;ID=cds578;Parent=gene606;Dbxref=NCBI_GP:AID77638.1;Name=AID77638.1;gbkey=CDS;product=phosphopantetheinyltransferase component of enterobactin synthase multienzyme complex;protein_id=AID77638.1;transl_table=11
ECOLIN_03110:outer membrane receptor protein	ECOLIN_03110	254.86	626.429	167.272	1.27868	0.174832	2.5972e-13	1.08515e-12	-0.602066	0.18251	0.00097092	0.00255825	ECOLIN_03110	ID=gene607;Name=ECOLIN_03110;gbkey=Gene;gene_biotype=protein_coding;locus_tag=ECOLIN_03110;ID=cds579;Parent=gene607;Dbxref=NCBI_GP:AID77639.1;Name=AID77639.1;Note=Fep%3B Cbt%3B Cbr%3B FeuB%3B FepA%3B PfeA%3B IroN%3B BfeA%3B outer membrane receptor of ferric enterobactin and colicins B and D%3B interacts with the TonB-ExbBD complex which catalyzes the translocation of the siderophore to the peripl…
ECOLIN_03115:enterobactin esterase	ECOLIN_03115	28.4649	23.5009	14.3546	-0.257687	0.399184	0.51858	0.575403	-0.876337	0.413065	0.0338757	0.0618319	ECOLIN_03115	ID=gene608;Name=ECOLIN_03115;gbkey=Gene;gene_biotype=protein_coding;locus_tag=ECOLIN_03115;ID=cds580;Parent=gene608;Dbxref=NCBI_GP:AID77640.1;Name=AID77640.1;gbkey=CDS;product=enterobactin esterase;protein_id=AID77640.1;transl_table=11
ECOLIN_03120:hypothetical protein	ECOLIN_03120	0.810792	2.95808	1.64106	0.982507	0.691242	0.155211	0.200132	0.429742	0.701262	0.540001	0.626724	ECOLIN_03120	ID=gene609;Name=ECOLIN_03120;gbkey=Gene;gene_biotype=protein_coding;locus_tag=ECOLIN_03120;ID=cds581;Parent=gene609;Dbxref=NCBI_GP:AID77641.1;Name=AID77641.1;gbkey=CDS;product=hypothetical protein;protein_id=AID77641.1;transl_table=11
ECOLIN_03125:enterobactin synthase subunit F	ECOLIN_03125	304.86	356.032	261.096	0.221387	0.184785	0.230887	0.284221	-0.220604	0.186672	0.237295	0.325561	entF	ID=gene610;Name=entF;gbkey=Gene;gene=entF;gene_biotype=protein_coding;locus_tag=ECOLIN_03125;ID=cds582;Parent=gene610;Dbxref=NCBI_GP:AID77642.1;Name=AID77642.1;Note=with EntB%2C EntD%2C and EntE forms the multienzyme complex enterobactin synthase%3B EntF is the serine activating enzyme which catalyzes the formation of the amide and ester bonds of the cyclic enterobactin;gbkey=CDS;gene=entF;produc…
ECOLIN_03130:O-antigen length regulator	ECOLIN_03130	615.334	99.9931	241.333	-2.36861	0.421953	1.98321e-08	5.94367e-08	-1.22661	0.419524	0.00345786	0.00808584	ECOLIN_03130	ID=gene611;Name=ECOLIN_03130;gbkey=Gene;gene_biotype=protein_coding;locus_tag=ECOLIN_03130;ID=cds583;Parent=gene611;Dbxref=NCBI_GP:AID77643.1;Name=AID77643.1;Note=in Salmonella is responsible for long O-antigen polymerization%3B may be part of the ferric enterobactin transport system%3B necessary for enetrobactin uptake;gbkey=CDS;product=O-antigen length regulator;protein_id=AID77643.1;transl_tab…
ECOLIN_03135:iron-enterobactin transporter ATP-binding protein	ECOLIN_03135	30.3897	29.7521	23.9732	-0.0345282	0.323928	0.915112	0.930458	-0.327131	0.331133	0.323195	0.418361	ECOLIN_03135	ID=gene612;Name=ECOLIN_03135;gbkey=Gene;gene_biotype=protein_coding;locus_tag=ECOLIN_03135;ID=cds584;Parent=gene612;Dbxref=NCBI_GP:AID77644.1;Name=AID77644.1;Note=with FepBDE is involved in the transport of ferric enterobactin;gbkey=CDS;product=iron-enterobactin transporter ATP-binding protein;protein_id=AID77644.1;transl_table=11
ECOLIN_03140:iron-enterobactin transporter permease	ECOLIN_03140	27.3869	31.1476	36.4375	0.192563	0.328857	0.558177	0.612796	0.394815	0.326494	0.226565	0.313783	ECOLIN_03140	ID=gene613;Name=ECOLIN_03140;gbkey=Gene;gene_biotype=protein_coding;locus_tag=ECOLIN_03140;ID=cds585;Parent=gene613;Dbxref=NCBI_GP:AID77645.1;Name=AID77645.1;Note=with FepBCD is involved in the transport of ferric enterobactin;gbkey=CDS;product=iron-enterobactin transporter permease;protein_id=AID77645.1;transl_table=11
ECOLIN_03145:iron-enterobactin transporter membrane protein	ECOLIN_03145	19.7311	20.3659	14.7719	0.0322211	0.432502	0.940613	0.951489	-0.357991	0.441138	0.417069	0.513284	ECOLIN_03145	ID=gene614;Name=ECOLIN_03145;gbkey=Gene;gene_biotype=protein_coding;locus_tag=ECOLIN_03145;ID=cds586;Parent=gene614;Dbxref=NCBI_GP:AID77646.1;Name=AID77646.1;Note=with FepBCG is involved in the transport of ferric enterobactin;gbkey=CDS;product=iron-enterobactin transporter membrane protein;protein_id=AID77646.1;transl_table=11
ECOLIN_03150:enterobactin exporter EntS	ECOLIN_03150	16.2403	21.6881	9.81048	0.385708	0.469795	0.411639	0.469034	-0.58853	0.488918	0.22869	0.316021	ECOLIN_03150	ID=gene615;Name=ECOLIN_03150;gbkey=Gene;gene_biotype=protein_coding;locus_tag=ECOLIN_03150;ID=cds587;Parent=gene615;Dbxref=NCBI_GP:AID77647.1;Name=AID77647.1;Note=protein p43%3B inner membrane protein that exports enterobactin to the periplasmic space%3B member of the major facilitator superfamily (MFS) of transporters;gbkey=CDS;product=enterobactin exporter EntS;protein_id=AID77647.1;transl_tabl…
ECOLIN_03155:iron-enterobactin ABC transporter substrate-binding protein	ECOLIN_03155	95.0689	69.6739	90.4909	-0.448224	0.200036	0.0250446	0.0377224	-0.0778549	0.195916	0.69108	0.759874	ECOLIN_03155	ID=gene616;Name=ECOLIN_03155;gbkey=Gene;gene_biotype=protein_coding;locus_tag=ECOLIN_03155;ID=cds588;Parent=gene616;Dbxref=NCBI_GP:AID77648.1;Name=AID77648.1;Note=with FepCDG is involved in the transport of ferric enterobactin;gbkey=CDS;product=iron-enterobactin ABC transporter substrate-binding protein;protein_id=AID77648.1;transl_table=11
ECOLIN_03160:isochorismate synthase	ECOLIN_03160	16.3173	21.4098	22.3229	0.359924	0.368026	0.328082	0.385449	0.421183	0.367974	0.252375	0.341537	ECOLIN_03160	ID=gene617;Name=ECOLIN_03160;gbkey=Gene;gene_biotype=protein_coding;locus_tag=ECOLIN_03160;ID=cds589;Parent=gene617;Dbxref=NCBI_GP:AID77649.1;Name=AID77649.1;gbkey=CDS;product=isochorismate synthase;protein_id=AID77649.1;transl_table=11
ECOLIN_03165:enterobactin synthase subunit E	ECOLIN_03165	20.9835	36.7305	23.9083	0.76043	0.373292	0.0416409	0.060573	0.184502	0.382861	0.629875	0.708859	entE	ID=gene618;Name=entE;gbkey=Gene;gene=entE;gene_biotype=protein_coding;locus_tag=ECOLIN_03165;ID=cds590;Parent=gene618;Dbxref=NCBI_GP:AID77650.1;Name=AID77650.1;Note=bifunctional 2%2C3-dihydroxybenzoate-AMP ligase/S-dihydroxybenzoyltransferase%3B activates the carboxylate group of 2%2C3-dihydroxy-benzoate forming (2%2C3-dihydroxybenzoyl)adenylate then catalyzes the acylation of holo-entB with 2%2C…
ECOLIN_03170:isochorismatase	ECOLIN_03170	21.226	60.3141	32.9126	1.4474	0.286912	4.54098e-07	1.22439e-06	0.593299	0.300581	0.0483997	0.0842589	ECOLIN_03170	ID=gene619;Name=ECOLIN_03170;gbkey=Gene;gene_biotype=protein_coding;locus_tag=ECOLIN_03170;ID=cds591;Parent=gene619;Dbxref=NCBI_GP:AID77651.1;Name=AID77651.1;Note=2%2C3 dihydro-2%2C3 dihydroxybenzoate synthase%3B catalyzes the formation of 2%2C3 dihydro-2%2C3 dihydroxybenzoate and pyruvate from isochorismate%3B with Ent DEF is involved in enterobactin synthesis;gbkey=CDS;product=isochorismatase;p…
ECOLIN_03175:2%2C3-dihydroxybenzoate-2%2C3-dehydrogenase	ECOLIN_03175	33.2824	49.2938	35.6999	0.540865	0.3054	0.0765601	0.105445	0.102628	0.312567	0.742655	0.803237	ECOLIN_03175	ID=gene620;Name=ECOLIN_03175;gbkey=Gene;gene_biotype=protein_coding;locus_tag=ECOLIN_03175;ID=cds592;Parent=gene620;Dbxref=NCBI_GP:AID77652.1;Name=AID77652.1;Note=catalyzes the formation of 2%2C3-dihydroxybenzoate from 2%2C3-dihydro-2%2C3-dihydroxybenzoate%3B involved in the biosynthesis of siderophores%2C enterobactin%2C bacillibactin or vibriobactin;gbkey=CDS;product=2%2C3-dihydroxybenzoate-2%2…
ECOLIN_03180:thioesterase	ECOLIN_03180	21.7639	40.9414	28.7832	0.864833	0.324731	0.00773946	0.0127758	0.379582	0.333594	0.255181	0.344303	ECOLIN_03180	ID=gene621;Name=ECOLIN_03180;gbkey=Gene;gene_biotype=protein_coding;locus_tag=ECOLIN_03180;ID=cds593;Parent=gene621;Dbxref=NCBI_GP:AID77653.1;Name=AID77653.1;Note=required for efficient enterobactin production;gbkey=CDS;product=thioesterase;protein_id=AID77653.1;transl_table=11
ECOLIN_03185:carbon starvation protein A	ECOLIN_03185	237.844	488.142	265.64	1.01426	0.198489	3.22375e-07	8.82625e-07	0.157048	0.201214	0.435096	0.530139	ECOLIN_03185	ID=gene622;Name=ECOLIN_03185;gbkey=Gene;gene_biotype=protein_coding;locus_tag=ECOLIN_03185;ID=cds594;Parent=gene622;Dbxref=NCBI_GP:AID77654.1;Name=AID77654.1;gbkey=CDS;product=carbon starvation protein A;protein_id=AID77654.1;transl_table=11
ECOLIN_03190:hypothetical protein	ECOLIN_03190	822.299	919.075	334.146	0.158592	0.160297	0.322485	0.379681	-1.283	0.164047	5.243e-15	6.02037e-14	ECOLIN_03190	ID=gene623;Name=ECOLIN_03190;gbkey=Gene;gene_biotype=protein_coding;locus_tag=ECOLIN_03190;ID=cds595;Parent=gene623;Dbxref=NCBI_GP:AID77655.1;Name=AID77655.1;gbkey=CDS;product=hypothetical protein;protein_id=AID77655.1;transl_table=11
ECOLIN_03195:oxidoreductase	ECOLIN_03195	5890.68	7080.82	2490.65	0.262008	0.162264	0.106375	0.141957	-1.22574	0.162776	5.06587e-14	5.31382e-13	ECOLIN_03195	ID=gene624;Name=ECOLIN_03195;gbkey=Gene;gene_biotype=protein_coding;locus_tag=ECOLIN_03195;ID=cds596;Parent=gene624;Dbxref=NCBI_GP:AID77656.1;Name=AID77656.1;Note=member of the iron-containing alcohol dehydrogenase family;gbkey=CDS;product=oxidoreductase;protein_id=AID77656.1;transl_table=11
ECOLIN_03200:methionine aminotransferase	ECOLIN_03200	6217.41	11194.6	2946.75	0.835323	0.176029	2.08136e-06	5.28256e-06	-1.06056	0.176475	1.85862e-09	1.13387e-08	ECOLIN_03200	ID=gene625;Name=ECOLIN_03200;gbkey=Gene;gene_biotype=protein_coding;locus_tag=ECOLIN_03200;ID=cds597;Parent=gene625;Dbxref=NCBI_GP:AID77657.1;Name=AID77657.1;Note=catalyzes the transfer of an amino moiety%3B preference for methionine followed by histidine and phenylalanine;gbkey=CDS;product=methionine aminotransferase;protein_id=AID77657.1;transl_table=11
ECOLIN_03205:hypothetical protein	ECOLIN_03205	408.947	712.84	211.048	0.788984	0.190843	3.56176e-05	8.01316e-05	-0.939886	0.196178	1.65975e-06	6.79759e-06	ECOLIN_03205	ID=gene626;Name=ECOLIN_03205;gbkey=Gene;gene_biotype=protein_coding;locus_tag=ECOLIN_03205;ID=cds598;Parent=gene626;Dbxref=NCBI_GP:AID77658.1;Name=AID77658.1;gbkey=CDS;product=hypothetical protein;protein_id=AID77658.1;transl_table=11
ECOLIN_03210:hypothetical protein	ECOLIN_03210	44.9205	99.9533	61.4216	1.14191	0.221831	2.63734e-07	7.27279e-07	0.44057	0.230739	0.0562119	0.0956815	ECOLIN_03210	ID=gene627;Name=ECOLIN_03210;gbkey=Gene;gene_biotype=protein_coding;locus_tag=ECOLIN_03210;ID=cds599;Parent=gene627;Dbxref=NCBI_GP:AID77659.1;Name=AID77659.1;gbkey=CDS;product=hypothetical protein;protein_id=AID77659.1;transl_table=11
ECOLIN_03215:LysR family transcriptional regulator	ECOLIN_03215	19.64	40.3512	23.6474	0.9331	0.44554	0.0362321	0.0531247	0.249373	0.453363	0.582284	0.665551	ECOLIN_03215	ID=gene628;Name=ECOLIN_03215;gbkey=Gene;gene_biotype=protein_coding;locus_tag=ECOLIN_03215;ID=cds600;Parent=gene628;Dbxref=NCBI_GP:AID77660.1;Name=AID77660.1;gbkey=CDS;product=LysR family transcriptional regulator;protein_id=AID77660.1;transl_table=11
ECOLIN_03220:disulfide isomerase	ECOLIN_03220	229.811	254.578	170.061	0.143437	0.159774	0.369321	0.426917	-0.429188	0.163824	0.00879787	0.0187016	dsbG	ID=gene629;Name=dsbG;gbkey=Gene;gene=dsbG;gene_biotype=protein_coding;locus_tag=ECOLIN_03220;ID=cds601;Parent=gene629;Dbxref=NCBI_GP:AID77661.1;Name=AID77661.1;Note=Involved in disulfide bond formation;gbkey=CDS;gene=dsbG;product=disulfide isomerase;protein_id=AID77661.1;transl_table=11
ECOLIN_03225:alkyl hydroperoxide reductase	ECOLIN_03225	10827.2	99261.5	14046.7	3.08087	0.267267	9.60995e-31	1.02095e-29	0.361463	0.267332	0.176338	0.254353	ECOLIN_03225	ID=gene630;Name=ECOLIN_03225;gbkey=Gene;gene_biotype=protein_coding;locus_tag=ECOLIN_03225;ID=cds602;Parent=gene630;Dbxref=NCBI_GP:AID77662.1;Name=AID77662.1;Note=with AhpF catalyzes the conversion of alkyl hydroperoxides to their corresponding alcohols%3B AhpC reduced the hydroperoxide substrate;gbkey=CDS;product=alkyl hydroperoxide reductase;protein_id=AID77662.1;transl_table=11
ECOLIN_03235:alkyl hydroperoxide reductase	ECOLIN_03235	3911.03	39902.9	4931.27	3.31089	0.154873	2.13294e-101	2.71923e-99	0.330064	0.155237	0.0334873	0.0612354	ECOLIN_03235	ID=gene631;Name=ECOLIN_03235;gbkey=Gene;gene_biotype=protein_coding;locus_tag=ECOLIN_03235;ID=cds603;Parent=gene631;Dbxref=NCBI_GP:AID77663.1;Name=AID77663.1;gbkey=CDS;product=alkyl hydroperoxide reductase;protein_id=AID77663.1;transl_table=11
ECOLIN_03240:universal stress protein UspG	ECOLIN_03240	4303.5	16150.2	5886.35	1.87731	0.179158	1.08447e-25	8.82485e-25	0.444247	0.17935	0.0132497	0.0269108	ECOLIN_03240	ID=gene632;Name=ECOLIN_03240;gbkey=Gene;gene_biotype=protein_coding;locus_tag=ECOLIN_03240;ID=cds604;Parent=gene632;Dbxref=NCBI_GP:AID77664.1;Name=AID77664.1;Note=interacts with GroEL%3B is induced by starvation%2C heat shock and toxic agents;gbkey=CDS;product=universal stress protein UspG;protein_id=AID77664.1;transl_table=11
ECOLIN_03245:nucleoside diphosphate kinase regulator	ECOLIN_03245	429.64	412.434	357.358	-0.0638844	0.160808	0.691168	0.73257	-0.26398	0.161718	0.102606	0.16134	ECOLIN_03245	ID=gene633;Name=ECOLIN_03245;gbkey=Gene;gene_biotype=protein_coding;locus_tag=ECOLIN_03245;ID=cds605;Parent=gene633;Dbxref=NCBI_GP:AID77665.1;Name=AID77665.1;Note=Regulates the synthesis of nucleoside triphosphates for nucleic acid synthesis%2C CTP for lipid synthesis%2C and GTP for protein elongation;gbkey=CDS;product=nucleoside diphosphate kinase regulator;protein_id=AID77665.1;transl_table=11
ECOLIN_03250:ribonuclease I	ECOLIN_03250	829.998	909.248	654.654	0.130706	0.175372	0.456086	0.513859	-0.337111	0.17621	0.0557319	0.0949945	ECOLIN_03250	ID=gene634;Name=ECOLIN_03250;gbkey=Gene;gene_biotype=protein_coding;locus_tag=ECOLIN_03250;ID=cds606;Parent=gene634;Dbxref=NCBI_GP:AID77666.1;Name=AID77666.1;gbkey=CDS;product=ribonuclease I;protein_id=AID77666.1;transl_table=11
ECOLIN_03255:citrate:succinate antiporter	ECOLIN_03255	90.9878	141.753	121.986	0.626181	0.183508	0.000644202	0.00124726	0.408117	0.185931	0.0281641	0.0526405	ECOLIN_03255	ID=gene635;Name=ECOLIN_03255;gbkey=Gene;gene_biotype=protein_coding;locus_tag=ECOLIN_03255;ID=cds607;Parent=gene635;Dbxref=NCBI_GP:AID77667.1;Name=AID77667.1;Note=involved in the transport of citrate into the cell along with the export of succinate out of the cell;gbkey=CDS;product=citrate:succinate antiporter;protein_id=AID77667.1;transl_table=11
ECOLIN_03260:triphosphoribosyl-dephospho-CoA synthase	ECOLIN_03260	16.8715	48.9656	29.6753	1.4427	0.306674	2.54691e-06	6.41176e-06	0.739184	0.319012	0.0204982	0.0398893	citG	ID=gene636;Name=citG;gbkey=Gene;gene=citG;gene_biotype=protein_coding;locus_tag=ECOLIN_03260;ID=cds608;Parent=gene636;Dbxref=NCBI_GP:AID77668.1;Name=AID77668.1;Note=catalyzes the formation of 2'-(5''-triphosphoribosyl)-3'-dephospho-CoA from ATP and 3-dephospho-CoA;gbkey=CDS;gene=citG;product=triphosphoribosyl-dephospho-CoA synthase;protein_id=AID77668.1;transl_table=11
ECOLIN_03265:2-(5'-triphosphoribosyl)-3'-dephospho CoA synthase	ECOLIN_03265	16.4247	28.4413	18.9902	0.707694	0.401755	0.0781528	0.107312	0.148438	0.412311	0.718836	0.782925	citX	ID=gene637;Name=citX;gbkey=Gene;gene=citX;gene_biotype=protein_coding;locus_tag=ECOLIN_03265;ID=cds609;Parent=gene637;Dbxref=NCBI_GP:AID77669.1;Name=AID77669.1;Note=2'-(5''-phosphoribosyl)-3'-dephospho-CoA transferase%3B holo-citrate lyase synthase%3B CitG forms the prosthetic group precursor 2'-(5''-triphosphoribosyl)-3'-dephospho-CoA which is then transferred to apo-ACP by CitX to produce holo-…
ECOLIN_03270:citrate lyase subunit alpha	ECOLIN_03270	25.0427	26.7736	27.9403	0.0786768	0.364978	0.829326	0.856902	0.152119	0.364743	0.676636	0.748106	ECOLIN_03270	ID=gene638;Name=ECOLIN_03270;gbkey=Gene;gene_biotype=protein_coding;locus_tag=ECOLIN_03270;ID=cds610;Parent=gene638;Dbxref=NCBI_GP:AID77670.1;Name=AID77670.1;Note=citrate-ACP transferase%2C the alpha subunit catalyzes the formation of (3S)-citryl-CoA from acetyl-CoA and citrate;gbkey=CDS;product=citrate lyase subunit alpha;protein_id=AID77670.1;transl_table=11
ECOLIN_03275:citrate lyase subunit beta	ECOLIN_03275	26.5951	30.2995	23.3306	0.192148	0.326562	0.556265	0.610946	-0.166828	0.33499	0.618477	0.69761	ECOLIN_03275	ID=gene639;Name=ECOLIN_03275;gbkey=Gene;gene_biotype=protein_coding;locus_tag=ECOLIN_03275;ID=cds611;Parent=gene639;Dbxref=NCBI_GP:AID77671.1;Name=AID77671.1;Note=citryl-ACP lyase%3B catalyzes the formation of acetate and oxaloacetate from citrate;gbkey=CDS;product=citrate lyase subunit beta;protein_id=AID77671.1;transl_table=11
ECOLIN_03280:citrate lyase subunit gamma	ECOLIN_03280	5.77186	7.08945	5.20827	0.248878	0.551347	0.651701	0.699356	-0.0948044	0.562881	0.866247	0.902231	ECOLIN_03280	ID=gene640;Name=ECOLIN_03280;gbkey=Gene;gene_biotype=protein_coding;locus_tag=ECOLIN_03280;ID=cds612;Parent=gene640;Dbxref=NCBI_GP:AID77672.1;Name=AID77672.1;gbkey=CDS;product=citrate lyase subunit gamma;protein_id=AID77672.1;transl_table=11
ECOLIN_03285:[citrate [pro-3S]-lyase] ligase	ECOLIN_03285	88.1532	169.132	122.423	0.92026	0.195238	2.43469e-06	6.13547e-06	0.458509	0.19913	0.0213037	0.0412468	ECOLIN_03285	ID=gene641;Name=ECOLIN_03285;gbkey=Gene;gene_biotype=protein_coding;locus_tag=ECOLIN_03285;ID=cds613;Parent=gene641;Dbxref=NCBI_GP:AID77673.1;Name=AID77673.1;Note=activates citrate lyase by acetylation of the gamma subunit;gbkey=CDS;product=[citrate [pro-3S]-lyase] ligase;protein_id=AID77673.1;transl_table=11
ECOLIN_03290:histidine kinase	ECOLIN_03290	237.876	235.463	228.54	-0.0196108	0.137752	0.886793	0.906297	-0.0586584	0.138421	0.671734	0.743348	dpiB	ID=gene642;Name=dpiB;gbkey=Gene;gene=dpiB;gene_biotype=protein_coding;gene_synonym=citA;locus_tag=ECOLIN_03290;ID=cds614;Parent=gene642;Dbxref=NCBI_GP:AID77674.1;Name=AID77674.1;Note=regulates the expression of citrate fermentation genes;gbkey=CDS;gene=dpiB;product=histidine kinase;protein_id=AID77674.1;transl_table=11
ECOLIN_03295:two-component response regulator DpiA	ECOLIN_03295	223.365	162.416	206.682	-0.462585	0.135891	0.000663839	0.00128179	-0.111287	0.133318	0.403862	0.500748	dpiA	ID=gene643;Name=dpiA;gbkey=Gene;gene=dpiA;gene_biotype=protein_coding;gene_synonym=citB;locus_tag=ECOLIN_03295;ID=cds615;Parent=gene643;Dbxref=NCBI_GP:AID77675.1;Name=AID77675.1;Note=regulates the expression of citrate fermentation genes;gbkey=CDS;gene=dpiA;product=two-component response regulator DpiA;protein_id=AID77675.1;transl_table=11
ECOLIN_03300:C4-dicarboxylate transporter	ECOLIN_03300	1455.36	618.631	956.363	-1.22517	0.12952	3.09784e-21	2.02664e-20	-0.600076	0.128268	2.89277e-06	1.14971e-05	dcuC	ID=gene644;Name=dcuC;gbkey=Gene;gene=dcuC;gene_biotype=protein_coding;locus_tag=ECOLIN_03300;ID=cds616;Parent=gene644;Dbxref=NCBI_GP:AID77676.1;Name=AID77676.1;Note=responsible for the transport of C4-dicarboxylates during anaerobic growth;gbkey=CDS;gene=dcuC;product=C4-dicarboxylate transporter;protein_id=AID77676.1;transl_table=11
ECOLIN_03305:phospholipid:lipid A palmitoyltransferase	ECOLIN_03305	128.589	144.267	139.545	0.164651	0.184677	0.372628	0.429963	0.118182	0.185529	0.524123	0.612586	pagP	ID=gene645;Name=pagP;gbkey=Gene;gene=pagP;gene_biotype=protein_coding;locus_tag=ECOLIN_03305;ID=cds617;Parent=gene645;Dbxref=NCBI_GP:AID77677.1;Name=AID77677.1;Note=catalyzes the transfer of palmitate to lipid A;gbkey=CDS;gene=pagP;product=phospholipid:lipid A palmitoyltransferase;protein_id=AID77677.1;transl_table=11
ECOLIN_03310:cold-shock protein	ECOLIN_03310	81728.7	9206.4	18877	-3.10449	0.170376	3.48949e-74	2.47853e-72	-2.08379	0.170283	1.96742e-34	1.07495e-32	ECOLIN_03310	ID=gene646;Name=ECOLIN_03310;gbkey=Gene;gene_biotype=protein_coding;locus_tag=ECOLIN_03310;ID=cds618;Parent=gene646;Dbxref=NCBI_GP:AID77678.1;Name=AID77678.1;gbkey=CDS;product=cold-shock protein;protein_id=AID77678.1;transl_table=11
ECOLIN_03315:camphor resistance protein CrcB	ECOLIN_03315	337.535	322.408	294.124	-0.0651499	0.14658	0.656704	0.703844	-0.197695	0.147504	0.180158	0.258961	ECOLIN_03315	ID=gene647;Name=ECOLIN_03315;gbkey=Gene;gene_biotype=protein_coding;locus_tag=ECOLIN_03315;ID=cds619;Parent=gene647;Dbxref=NCBI_GP:AID77679.1;Name=AID77679.1;Note=camphor resistance protein CrcB%3B may be involved in chromosome condensation%3B overexpression in Escherichia coli protects against decondensation by camphor%3B overexpressing the protein results in an increase in supercoiling;gbkey=CD…
ECOLIN_03320:hydrolase	ECOLIN_03320	117.91	373.725	355.224	1.6279	0.186385	2.4562e-18	1.37216e-17	1.55403	0.18681	8.88968e-17	1.18497e-15	ECOLIN_03320	ID=gene648;Name=ECOLIN_03320;gbkey=Gene;gene_biotype=protein_coding;locus_tag=ECOLIN_03320;ID=cds620;Parent=gene648;Dbxref=NCBI_GP:AID77680.1;Name=AID77680.1;gbkey=CDS;product=hydrolase;protein_id=AID77680.1;transl_table=11
ECOLIN_03325:preprotein translocase subunit SecE	ECOLIN_03325	2833.8	1597.34	2357.65	-0.813461	0.181823	7.67984e-06	1.85001e-05	-0.260843	0.181526	0.150734	0.223515	tatE	ID=gene649;Name=tatE;gbkey=Gene;gene=tatE;gene_biotype=protein_coding;locus_tag=ECOLIN_03325;ID=cds621;Parent=gene649;Dbxref=NCBI_GP:AID77681.1;Name=AID77681.1;Note=TatE%3B similar to TatA and found in some proteobacteria%3B part of system that translocates proteins with a conserved twin arginine motif across the inner membrane%3B capable of translocating folded substrates typically those with bo…
ECOLIN_03330:lipoyl synthase	ECOLIN_03330	3498.25	5424.37	3539.06	0.626366	0.140781	8.6184e-06	2.06908e-05	0.016316	0.141022	0.907891	0.932267	ECOLIN_03330	ID=gene650;Name=ECOLIN_03330;gbkey=Gene;gene_biotype=protein_coding;locus_tag=ECOLIN_03330;ID=cds622;Parent=gene650;Dbxref=NCBI_GP:AID77682.1;Name=AID77682.1;Note=catalyzes the radical-mediated insertion of two sulfur atoms into an acyl carrier protein (ACP) bound to an octanoyl group to produce a lipoyl group;gbkey=CDS;product=lipoyl synthase;protein_id=AID77682.1;transl_table=11
ECOLIN_03335:hypothetical protein	ECOLIN_03335	49.0979	72.7814	53.3144	0.56649	0.230517	0.0139916	0.0221337	0.131595	0.23737	0.579314	0.662911	ECOLIN_03335	ID=gene651;Name=ECOLIN_03335;gbkey=Gene;gene_biotype=protein_coding;locus_tag=ECOLIN_03335;ID=cds623;Parent=gene651;Dbxref=NCBI_GP:AID77683.1;Name=AID77683.1;gbkey=CDS;product=hypothetical protein;protein_id=AID77683.1;transl_table=11
ECOLIN_03340:lipoate--protein ligase	ECOLIN_03340	876.297	424.933	603.594	-1.03177	0.154666	2.54173e-11	9.41691e-11	-0.530243	0.153447	0.000549206	0.00151115	ECOLIN_03340	ID=gene652;Name=ECOLIN_03340;gbkey=Gene;gene_biotype=protein_coding;locus_tag=ECOLIN_03340;ID=cds624;Parent=gene652;Dbxref=NCBI_GP:AID77684.1;Name=AID77684.1;Note=lipoyl/octanoyltransferase%3B catalyzes the transfer of the lipoyl/octanoyl moiety of lipoyl/octanoyl-ACP onto lipoate-dependent enzymes like pyruvate dehydrogenase and the glycine cleavage system H protein;gbkey=CDS;product=lipoate--pr…
ECOLIN_03345:hypothetical protein	ECOLIN_03345	700.301	3256.09	4616.34	2.19452	0.139233	5.72128e-56	1.98925e-54	2.69395	0.139054	1.29311e-83	2.67889e-81	ECOLIN_03345	ID=gene653;Name=ECOLIN_03345;gbkey=Gene;gene_biotype=protein_coding;locus_tag=ECOLIN_03345;ID=cds625;Parent=gene653;Dbxref=NCBI_GP:AID77685.1;Name=AID77685.1;gbkey=CDS;product=hypothetical protein;protein_id=AID77685.1;transl_table=11
ECOLIN_03350:D-alanyl-D-alanine carboxypeptidase	ECOLIN_03350	3950.93	1125.95	2163.97	-1.79057	0.150358	1.06647e-32	1.26551e-31	-0.858433	0.149542	9.4447e-09	5.25269e-08	ECOLIN_03350	ID=gene654;Name=ECOLIN_03350;gbkey=Gene;gene_biotype=protein_coding;locus_tag=ECOLIN_03350;ID=cds626;Parent=gene654;Dbxref=NCBI_GP:AID77686.1;Name=AID77686.1;Note=penicillin-binding protein 5%3B removes C-terminal D-alanyl residues from sugar-peptide cell wall precursors;gbkey=CDS;product=D-alanyl-D-alanine carboxypeptidase;protein_id=AID77686.1;transl_table=11
ECOLIN_03355:rare lipoprotein A	ECOLIN_03355	1817.64	869.223	1411.91	-1.05748	0.124998	2.67526e-17	1.41504e-16	-0.362634	0.123982	0.00344574	0.00806601	ECOLIN_03355	ID=gene655;Name=ECOLIN_03355;gbkey=Gene;gene_biotype=protein_coding;locus_tag=ECOLIN_03355;ID=cds627;Parent=gene655;Dbxref=NCBI_GP:AID77687.1;Name=AID77687.1;Note=septal ring protein%2C suppressor of prc%2C minor lipoprotein;gbkey=CDS;product=rare lipoprotein A;protein_id=AID77687.1;transl_table=11
ECOLIN_03360:cell wall shape-determining protein	ECOLIN_03360	817.64	209.454	413.156	-1.94795	0.139928	4.71599e-44	9.85205e-43	-0.975936	0.134975	4.81171e-13	4.48871e-12	ECOLIN_03360	ID=gene656;Name=ECOLIN_03360;gbkey=Gene;gene_biotype=protein_coding;locus_tag=ECOLIN_03360;ID=cds628;Parent=gene656;Dbxref=NCBI_GP:AID77688.1;Name=AID77688.1;gbkey=CDS;product=cell wall shape-determining protein;protein_id=AID77688.1;transl_table=11
ECOLIN_03365:penicillin-binding protein 2	ECOLIN_03365	1764.71	326.187	806.202	-2.41305	0.142676	3.61845e-64	1.79909e-62	-1.11975	0.138868	7.41622e-16	9.08213e-15	ECOLIN_03365	ID=gene657;Name=ECOLIN_03365;gbkey=Gene;gene_biotype=protein_coding;locus_tag=ECOLIN_03365;ID=cds629;Parent=gene657;Dbxref=NCBI_GP:AID77689.1;Name=AID77689.1;gbkey=CDS;product=penicillin-binding protein 2;protein_id=AID77689.1;transl_table=11
ECOLIN_03370:50S rRNA methyltransferase	ECOLIN_03370	712.022	201.872	325.661	-1.80439	0.126468	3.48572e-46	7.84209e-45	-1.12134	0.122192	4.43787e-20	8.02368e-19	ECOLIN_03370	ID=gene658;Name=ECOLIN_03370;gbkey=Gene;gene_biotype=protein_coding;locus_tag=ECOLIN_03370;ID=cds630;Parent=gene658;Dbxref=NCBI_GP:AID77690.1;Name=AID77690.1;gbkey=CDS;product=50S rRNA methyltransferase;protein_id=AID77690.1;transl_table=11
ECOLIN_03375:ribosome-associated protein	ECOLIN_03375	954.53	402.237	530.527	-1.23221	0.164666	7.26167e-14	3.14778e-13	-0.836585	0.163722	3.22534e-07	1.44864e-06	ECOLIN_03375	ID=gene659;Name=ECOLIN_03375;gbkey=Gene;gene_biotype=protein_coding;locus_tag=ECOLIN_03375;ID=cds631;Parent=gene659;Dbxref=NCBI_GP:AID77691.1;Name=AID77691.1;gbkey=CDS;product=ribosome-associated protein;protein_id=AID77691.1;transl_table=11
ECOLIN_03380:alpha-ribazole phosphatase	ECOLIN_03380	482.931	248.485	349.824	-0.950902	0.131926	5.6844e-13	2.31663e-12	-0.461831	0.129502	0.000362177	0.0010361	ECOLIN_03380	ID=gene660;Name=ECOLIN_03380;gbkey=Gene;gene_biotype=protein_coding;locus_tag=ECOLIN_03380;ID=cds632;Parent=gene660;Dbxref=NCBI_GP:AID77692.1;Name=AID77692.1;gbkey=CDS;product=alpha-ribazole phosphatase;protein_id=AID77692.1;transl_table=11
ECOLIN_03385:nicotinate-nucleotide adenylyltransferase	ECOLIN_03385	662.349	246.849	373.601	-1.40615	0.138329	2.83349e-24	2.14105e-23	-0.819246	0.135579	1.51678e-09	9.34503e-09	ECOLIN_03385	ID=gene661;Name=ECOLIN_03385;gbkey=Gene;gene_biotype=protein_coding;locus_tag=ECOLIN_03385;ID=cds633;Parent=gene661;Dbxref=NCBI_GP:AID77693.1;Name=AID77693.1;gbkey=CDS;product=nicotinate-nucleotide adenylyltransferase;protein_id=AID77693.1;transl_table=11
ECOLIN_03390:DNA polymerase III subunit delta	ECOLIN_03390	1670.75	624.292	972.118	-1.4112	0.120495	1.11112e-31	1.2359e-30	-0.776077	0.119137	7.30911e-11	5.2289e-10	holA	ID=gene662;Name=holA;gbkey=Gene;gene=holA;gene_biotype=protein_coding;locus_tag=ECOLIN_03390;ID=cds634;Parent=gene662;Dbxref=NCBI_GP:AID77694.1;Name=AID77694.1;Note=required for the assembly and function of the DNAX complex which is required for the assembly of the beta subunit onto primed DNA;gbkey=CDS;gene=holA;product=DNA polymerase III subunit delta;protein_id=AID77694.1;transl_table=11
ECOLIN_03395:LPS biosynthesis protein	ECOLIN_03395	2602.45	1866.1	1843.73	-0.476362	0.132589	0.000327166	0.000664217	-0.493132	0.132659	0.000201375	0.000603517	ECOLIN_03395	ID=gene663;Name=ECOLIN_03395;gbkey=Gene;gene_biotype=protein_coding;locus_tag=ECOLIN_03395;ID=cds635;Parent=gene663;Dbxref=NCBI_GP:AID77695.1;Name=AID77695.1;Note=rare lipoprotein B%3B involved in the assembly of LPS in the outer membrane;gbkey=CDS;product=LPS biosynthesis protein;protein_id=AID77695.1;transl_table=11
ECOLIN_03400:leucine--tRNA ligase	ECOLIN_03400	11993.4	6964.95	6923.02	-0.780026	0.104008	6.39753e-14	2.7829e-13	-0.788405	0.10403	3.49161e-14	3.7174e-13	leuS	ID=gene664;Name=leuS;gbkey=Gene;gene=leuS;gene_biotype=protein_coding;locus_tag=ECOLIN_03400;ID=cds636;Parent=gene664;Dbxref=NCBI_GP:AID77696.1;Name=AID77696.1;Note=leucine--tRNA ligase%3B LeuRS%3B class-I aminoacyl-tRNA synthetase%3B charges leucine by linking carboxyl group to alpha-phosphate of ATP and then transfers aminoacyl-adenylate to its tRNA%3B due to the large number of codons that tRN…
ECOLIN_03405:hypothetical protein	ECOLIN_03405	236.228	1777.01	1442.77	2.87213	0.158513	2.2475e-73	1.55202e-71	2.5736	0.158824	4.71478e-59	5.5814e-57	ECOLIN_03405	ID=gene665;Name=ECOLIN_03405;gbkey=Gene;gene_biotype=protein_coding;locus_tag=ECOLIN_03405;ID=cds637;Parent=gene665;Dbxref=NCBI_GP:AID77697.1;Name=AID77697.1;gbkey=CDS;product=hypothetical protein;protein_id=AID77697.1;transl_table=11
ECOLIN_03410:ribonucleoside hydrolase	ECOLIN_03410	433.905	290.428	316.835	-0.566307	0.203808	0.00545889	0.00921617	-0.441842	0.203597	0.0299934	0.0555203	rihA	ID=gene666;Name=rihA;gbkey=Gene;gene=rihA;gene_biotype=protein_coding;locus_tag=ECOLIN_03410;ID=cds638;Parent=gene666;Dbxref=NCBI_GP:AID77698.1;Name=AID77698.1;Note=Hydrolyzes with equal efficiency cytidine or uridine to ribose and cytosine or uracil%2C respectively%3B pyrimidine-specific;gbkey=CDS;gene=rihA;product=ribonucleoside hydrolase;protein_id=AID77698.1;transl_table=11
ECOLIN_03415:arginine transporter ATP-binding subunit	ECOLIN_03415	3657.91	2218.99	1860.82	-0.704441	0.218014	0.00123285	0.00229321	-0.952032	0.218158	1.27734e-05	4.58883e-05	artP	ID=gene667;Name=artP;gbkey=Gene;gene=artP;gene_biotype=protein_coding;locus_tag=ECOLIN_03415;ID=cds639;Parent=gene667;Dbxref=NCBI_GP:AID77699.1;Name=AID77699.1;Note=With ArtMQJI transports arginine across the inner membrane;gbkey=CDS;gene=artP;product=arginine transporter ATP-binding subunit;protein_id=AID77699.1;transl_table=11
ECOLIN_03420:amino acid ABC transporter permease	ECOLIN_03420	3065.6	1104.31	1114.18	-1.4436	0.203784	1.40057e-12	5.562e-12	-1.4301	0.203829	2.27973e-12	1.97127e-11	ECOLIN_03420	ID=gene668;Name=ECOLIN_03420;gbkey=Gene;gene_biotype=protein_coding;locus_tag=ECOLIN_03420;ID=cds640;Parent=gene668;Dbxref=NCBI_GP:AID77700.1;Name=AID77700.1;Note=with GltJLPS and GadC for glutamate and GltJLP%2C DctA and DcuAB for aspartate is involved in the transport of glutamate and aspartate;gbkey=CDS;product=amino acid ABC transporter permease;protein_id=AID77700.1;transl_table=11
ECOLIN_03425:amino acid ABC transporter permease	ECOLIN_03425	3315.93	1213.22	1130.19	-1.41648	0.219102	1.01333e-10	3.58339e-10	-1.51551	0.21923	4.74999e-12	3.92961e-11	ECOLIN_03425	ID=gene669;Name=ECOLIN_03425;gbkey=Gene;gene_biotype=protein_coding;locus_tag=ECOLIN_03425;ID=cds641;Parent=gene669;Dbxref=NCBI_GP:AID77701.1;Name=AID77701.1;Note=with GltIKL is involved in the transport of glutamate and aspartate;gbkey=CDS;product=amino acid ABC transporter permease;protein_id=AID77701.1;transl_table=11
ECOLIN_03430:amino acid transporter	ECOLIN_03430	11827.7	15861.8	9892.83	0.404765	0.292646	0.166628	0.21303	-0.246341	0.292683	0.399975	0.496673	ECOLIN_03430	ID=gene670;Name=ECOLIN_03430;gbkey=Gene;gene_biotype=protein_coding;locus_tag=ECOLIN_03430;ID=cds642;Parent=gene670;Dbxref=NCBI_GP:AID77702.1;Name=AID77702.1;gbkey=CDS;product=amino acid transporter;protein_id=AID77702.1;transl_table=11
ECOLIN_03435:rhomboid family protein	ECOLIN_03435	217.593	497.49	184.896	1.18257	0.148432	1.62439e-15	7.77329e-15	-0.232564	0.155642	0.135118	0.203455	ECOLIN_03435	ID=gene671;Name=ECOLIN_03435;gbkey=Gene;gene_biotype=protein_coding;locus_tag=ECOLIN_03435;ID=cds643;Parent=gene671;Dbxref=NCBI_GP:AID77703.1;Name=AID77703.1;gbkey=CDS;product=rhomboid family protein;protein_id=AID77703.1;transl_table=11
ECOLIN_03440:apolipoprotein acyltransferase	ECOLIN_03440	1470.9	700.837	1650.9	-1.06076	0.137643	1.29155e-14	5.85909e-14	0.165064	0.135867	0.224408	0.311412	lnt	ID=gene672;Name=lnt;gbkey=Gene;gene=lnt;gene_biotype=protein_coding;locus_tag=ECOLIN_03440;ID=cds644;Parent=gene672;Dbxref=NCBI_GP:AID77704.1;Name=AID77704.1;Note=Transfers the fatty acyl group on membrane lipoproteins;gbkey=CDS;gene=lnt;product=apolipoprotein acyltransferase;protein_id=AID77704.1;transl_table=11
ECOLIN_03445:magnesium/cobalt efflux protein CorC	ECOLIN_03445	3299.91	1979.43	4259.04	-0.730896	0.128563	1.30734e-08	3.9756e-08	0.365243	0.12794	0.00430644	0.00984894	ECOLIN_03445	ID=gene673;Name=ECOLIN_03445;gbkey=Gene;gene_biotype=protein_coding;locus_tag=ECOLIN_03445;ID=cds645;Parent=gene673;Dbxref=NCBI_GP:AID77705.1;Name=AID77705.1;Note=involved in the transport of magnesium and cobalt ions;gbkey=CDS;product=magnesium/cobalt efflux protein CorC;protein_id=AID77705.1;transl_table=11
ECOLIN_03450:metal-binding heat shock protein	ECOLIN_03450	809.732	1153.03	2031.06	0.5036	0.153393	0.00102686	0.00193465	1.31054	0.152695	9.26484e-18	1.36286e-16	ECOLIN_03450	ID=gene674;Name=ECOLIN_03450;gbkey=Gene;gene_biotype=protein_coding;locus_tag=ECOLIN_03450;ID=cds646;Parent=gene674;Dbxref=NCBI_GP:AID77706.1;Name=AID77706.1;gbkey=CDS;product=metal-binding heat shock protein;protein_id=AID77706.1;transl_table=11
ECOLIN_03455:nucleoside triphosphate hydrolase	ECOLIN_03455	1703.98	3215.53	4614.51	0.906515	0.145205	4.29193e-10	1.45166e-09	1.42215	0.145027	1.05968e-22	2.53305e-21	ECOLIN_03455	ID=gene675;Name=ECOLIN_03455;gbkey=Gene;gene_biotype=protein_coding;locus_tag=ECOLIN_03455;ID=cds647;Parent=gene675;Dbxref=NCBI_GP:AID77707.1;Name=AID77707.1;gbkey=CDS;product=nucleoside triphosphate hydrolase;protein_id=AID77707.1;transl_table=11
ECOLIN_03460:(dimethylallyl)adenosine tRNA methylthiotransferase	ECOLIN_03460	2107.49	1480.62	1952.35	-0.505645	0.137741	0.000241606	0.00049845	-0.109974	0.137428	0.423578	0.519494	ECOLIN_03460	ID=gene676;Name=ECOLIN_03460;gbkey=Gene;gene_biotype=protein_coding;locus_tag=ECOLIN_03460;ID=cds648;Parent=gene676;Dbxref=NCBI_GP:AID77708.1;Name=AID77708.1;Note=catalyzes the formation of 2-methylthio-N6-(dimethylallyl)adenosine (ms(2)i(6)A) at position 37 in tRNAs that read codons beginning with uridine from N6-(dimethylallyl)adenosine (i(6)A);gbkey=CDS;product=(dimethylallyl)adenosine tRNA me…
ECOLIN_03465:2-octaprenyl-3-methyl-6-methoxy-1%2C4-benzoquinol hydroxylase	ECOLIN_03465	339.069	604.624	376.215	0.819113	0.176262	3.36584e-06	8.39265e-06	0.144654	0.178142	0.416784	0.513083	ubiF	ID=gene677;Name=ubiF;gbkey=Gene;gene=ubiF;gene_biotype=protein_coding;gene_synonym=yleB;locus_tag=ECOLIN_03465;ID=cds649;Parent=gene677;Dbxref=NCBI_GP:AID77709.1;Name=AID77709.1;Note=catalyzes the formation of 2-octaprenyl-3-methyl-5-hydroxy-6-methoxy-1%2C4-benzoquinol from 2-octaprenyl-3-methyl-6-methoxy-1%2C4-benzoquinol%3B functions in the biosynthesis of ubiquinone or coenzyme Q;gbkey=CDS;gen…
ECOLIN_03470:tRNA-Gln	ECOLIN_03470	28.043	6.84667	11.7834	-1.86118	0.41352	6.76871e-06	1.63926e-05	-1.19081	0.389272	0.00222022	0.0054139	ECOLIN_03470	ID=gene678;Name=ECOLIN_03470;gbkey=Gene;gene_biotype=tRNA;locus_tag=ECOLIN_03470;ID=rna9;Parent=gene678;anticodon=(pos:complement(734557..734559));gbkey=tRNA;product=tRNA-Gln
ECOLIN_03475:tRNA-Gln	ECOLIN_03475	102.948	13.6161	43.995	-2.78129	0.305317	8.27478e-20	5.01734e-19	-1.18562	0.264399	7.31808e-06	2.7337e-05	ECOLIN_03475	ID=gene679;Name=ECOLIN_03475;gbkey=Gene;gene_biotype=tRNA;locus_tag=ECOLIN_03475;ID=rna10;Parent=gene679;anticodon=(pos:complement(734669..734671));gbkey=tRNA;product=tRNA-Gln
ECOLIN_03480:tRNA-Met	ECOLIN_03480	22.1307	3.06608	10.4449	-2.1782	0.59057	0.000225751	0.00046807	-0.897678	0.565544	0.112449	0.174336	ECOLIN_03480	ID=gene680;Name=ECOLIN_03480;gbkey=Gene;gene_biotype=tRNA;locus_tag=ECOLIN_03480;ID=rna11;Parent=gene680;anticodon=(pos:complement(734792..734794));gbkey=tRNA;product=tRNA-Met
ECOLIN_03485:tRNA-Gln	ECOLIN_03485	49.575	9.19351	28.189	-2.17697	0.444399	9.64851e-07	2.52886e-06	-0.749514	0.417322	0.0724928	0.119152	ECOLIN_03485	ID=gene681;Name=ECOLIN_03485;gbkey=Gene;gene_biotype=tRNA;locus_tag=ECOLIN_03485;ID=rna12;Parent=gene681;anticodon=(pos:complement(734884..734886));gbkey=tRNA;product=tRNA-Gln
ECOLIN_03490:tRNA-Gln	ECOLIN_03490	377.321	48.2924	167.326	-2.8008	0.322196	3.53415e-18	1.95677e-17	-1.11822	0.311597	0.000332382	0.000956366	ECOLIN_03490	ID=gene682;Name=ECOLIN_03490;gbkey=Gene;gene_biotype=tRNA;locus_tag=ECOLIN_03490;ID=rna13;Parent=gene682;anticodon=(pos:complement(734993..734995));gbkey=tRNA;product=tRNA-Gln
ECOLIN_03495:tRNA-Leu	ECOLIN_03495	225.448	32.489	90.8466	-2.41894	0.486216	6.52372e-07	1.73547e-06	-1.15346	0.480693	0.0164144	0.0326841	ECOLIN_03495	ID=gene683;Name=ECOLIN_03495;gbkey=Gene;gene_biotype=tRNA;locus_tag=ECOLIN_03495;ID=rna14;Parent=gene683;anticodon=(pos:complement(735099..735101));gbkey=tRNA;product=tRNA-Leu
ECOLIN_03500:tRNA-Met	ECOLIN_03500	84.9813	21.035	26.2145	-1.93949	0.257658	5.17606e-14	2.26744e-13	-1.6482	0.250352	4.59443e-11	3.38422e-10	ECOLIN_03500	ID=gene684;Name=ECOLIN_03500;gbkey=Gene;gene_biotype=tRNA;locus_tag=ECOLIN_03500;ID=rna15;Parent=gene684;anticodon=(pos:complement(735186..735188));gbkey=tRNA;product=tRNA-Met
ECOLIN_03505:asparagine synthetase B	ECOLIN_03505	10403	3823.87	3944.14	-1.43065	0.138107	3.81121e-25	2.97945e-24	-1.38584	0.138114	1.08012e-23	2.82651e-22	asnB	ID=gene685;Name=asnB;gbkey=Gene;gene=asnB;gene_biotype=protein_coding;locus_tag=ECOLIN_03505;ID=cds650;Parent=gene685;Dbxref=NCBI_GP:AID77710.1;Name=AID77710.1;Note=functions in asparagine biosynthesis%3B converts glutamine%2C aspartate%2C ATP%2C and water to glutamate%2C asparagine%2C pyrophosphate and AMP;gbkey=CDS;gene=asnB;product=asparagine synthetase B;protein_id=AID77710.1;transl_table=11
ECOLIN_03510:UMP phosphatase	ECOLIN_03510	1283.84	1255.1	1409.05	-0.033352	0.136654	0.807183	0.838602	0.132377	0.136529	0.332251	0.428189	ECOLIN_03510	ID=gene686;Name=ECOLIN_03510;gbkey=Gene;gene_biotype=protein_coding;locus_tag=ECOLIN_03510;ID=cds651;Parent=gene686;Dbxref=NCBI_GP:AID77711.1;Name=AID77711.1;gbkey=CDS;product=UMP phosphatase;protein_id=AID77711.1;transl_table=11
ECOLIN_03515:transcriptional regulator	ECOLIN_03515	1058.77	911.154	941.342	-0.216379	0.0905574	0.0168752	0.0262691	-0.16923	0.0905938	0.0617612	0.103882	ECOLIN_03515	ID=gene687;Name=ECOLIN_03515;gbkey=Gene;gene_biotype=protein_coding;locus_tag=ECOLIN_03515;ID=cds652;Parent=gene687;Dbxref=NCBI_GP:AID77712.1;Name=AID77712.1;Note=regulates the synthesis of glucosamine and N-acetylglucosamine by acting as a repressor of the nagEBACD operon and both a repressor and activator of the glmSU operon;gbkey=CDS;product=transcriptional regulator;protein_id=AID77712.1;tran…
ECOLIN_03520:N-acetylglucosamine-6-phosphate deacetylase	ECOLIN_03520	789.096	1308.72	1083.47	0.72578	0.108644	2.38368e-11	8.85776e-11	0.452991	0.109217	3.35947e-05	0.000112784	nagA	ID=gene688;Name=nagA;gbkey=Gene;gene=nagA;gene_biotype=protein_coding;locus_tag=ECOLIN_03520;ID=cds653;Parent=gene688;Dbxref=NCBI_GP:AID77713.1;Name=AID77713.1;Note=catalyzes the formation of glucosamine 6-phosphate from N-acetylglucosamine 6-phosphate;gbkey=CDS;gene=nagA;product=N-acetylglucosamine-6-phosphate deacetylase;protein_id=AID77713.1;transl_table=11
ECOLIN_03525:glucosamine-6-phosphate deaminase	ECOLIN_03525	466.158	660.641	613.546	0.4993	0.141748	0.000427578	0.000851389	0.391617	0.142156	0.00587221	0.01304	nagB	ID=gene689;Name=nagB;gbkey=Gene;gene=nagB;gene_biotype=protein_coding;locus_tag=ECOLIN_03525;ID=cds654;Parent=gene689;Dbxref=NCBI_GP:AID77714.1;Name=AID77714.1;Note=catalyzes the reversible formation of fructose 6-phosphate from glucosamine 6-phosphate;gbkey=CDS;gene=nagB;product=glucosamine-6-phosphate deaminase;protein_id=AID77714.1;transl_table=11
ECOLIN_03530:PTS N-acetyl glucosamine transporter subunits IIABC	ECOLIN_03530	1603.16	1704.13	1547.65	0.0863418	0.162786	0.595833	0.648814	-0.0502191	0.162948	0.757937	0.814626	ECOLIN_03530	ID=gene690;Name=ECOLIN_03530;gbkey=Gene;gene_biotype=protein_coding;locus_tag=ECOLIN_03530;ID=cds655;Parent=gene690;Dbxref=NCBI_GP:AID77715.1;Name=AID77715.1;Note=phosphoenolpyruvate-dependent sugar phosphotransferase system%3B catalyzes the phosphorylation of incoming sugar substrates concomitant with their translocation across the cell membrane%3B IIB is phosphorylated by IIA and then transfers…
ECOLIN_03535:membrane transport protein	ECOLIN_03535	156.914	303.7	226.416	0.942164	0.156304	1.66249e-09	5.41318e-09	0.520347	0.158837	0.00105297	0.00274966	ECOLIN_03535	ID=gene691;Name=ECOLIN_03535;gbkey=Gene;gene_biotype=protein_coding;locus_tag=ECOLIN_03535;ID=cds656;Parent=gene691;Dbxref=NCBI_GP:AID77716.1;Name=AID77716.1;gbkey=CDS;product=membrane transport protein;protein_id=AID77716.1;transl_table=11
ECOLIN_03540:hypothetical protein	ECOLIN_03540	14.7565	17.71	6.18514	0.241058	0.3865	0.532829	0.588847	-1.13494	0.437287	0.00944777	0.0199466	ECOLIN_03540	ID=gene692;Name=ECOLIN_03540;gbkey=Gene;gene_biotype=protein_coding;locus_tag=ECOLIN_03540;ID=cds657;Parent=gene692;Dbxref=NCBI_GP:AID77717.1;Name=AID77717.1;gbkey=CDS;product=hypothetical protein;protein_id=AID77717.1;transl_table=11
ECOLIN_03545:glycosyl hydrolase	ECOLIN_03545	18.438	47.5795	22.3239	1.30551	0.304498	1.8077e-05	4.20387e-05	0.249467	0.325337	0.443203	0.537358	ECOLIN_03545	ID=gene693;Name=ECOLIN_03545;gbkey=Gene;gene_biotype=protein_coding;locus_tag=ECOLIN_03545;ID=cds658;Parent=gene693;Dbxref=NCBI_GP:AID77718.1;Name=AID77718.1;gbkey=CDS;product=glycosyl hydrolase;protein_id=AID77718.1;transl_table=11
ECOLIN_03550:membrane protein	ECOLIN_03550	6.69577	14.9919	16.0164	1.00076	0.499597	0.0451638	0.0651071	1.11564	0.498635	0.0252607	0.0479375	ECOLIN_03550	ID=gene694;Name=ECOLIN_03550;gbkey=Gene;gene_biotype=protein_coding;locus_tag=ECOLIN_03550;ID=cds659;Parent=gene694;Dbxref=NCBI_GP:AID77719.1;Name=AID77719.1;gbkey=CDS;product=membrane protein;protein_id=AID77719.1;transl_table=11
ECOLIN_03555:dihydrodipicolinate synthetase	ECOLIN_03555	23.2363	29.9373	27.8255	0.32899	0.315326	0.296793	0.353281	0.237409	0.318347	0.455816	0.549278	ECOLIN_03555	ID=gene695;Name=ECOLIN_03555;gbkey=Gene;gene_biotype=protein_coding;locus_tag=ECOLIN_03555;ID=cds660;Parent=gene695;Dbxref=NCBI_GP:AID77720.1;Name=AID77720.1;gbkey=CDS;product=dihydrodipicolinate synthetase;protein_id=AID77720.1;transl_table=11
ECOLIN_03560:DhaT	ECOLIN_03560	49.4647	67.182	53.05	0.432238	0.245024	0.0777208	0.106866	0.0874947	0.25051	0.72689	0.789621	ECOLIN_03560	ID=gene696;Name=ECOLIN_03560;gbkey=Gene;gene_biotype=protein_coding;locus_tag=ECOLIN_03560;ID=cds661;Parent=gene696;Dbxref=NCBI_GP:AID77721.1;Name=AID77721.1;gbkey=CDS;product=DhaT;protein_id=AID77721.1;transl_table=11
ECOLIN_03565:membrane protein	ECOLIN_03565	37.0306	65.388	52.349	0.783469	0.267259	0.00337331	0.00590567	0.478026	0.271836	0.0786615	0.128357	ECOLIN_03565	ID=gene697;Name=ECOLIN_03565;gbkey=Gene;gene_biotype=protein_coding;locus_tag=ECOLIN_03565;ID=cds662;Parent=gene697;Dbxref=NCBI_GP:AID77722.1;Name=AID77722.1;gbkey=CDS;product=membrane protein;protein_id=AID77722.1;transl_table=11
ECOLIN_03570:4-hydroxythreonine-4-phosphate dehydrogenase	ECOLIN_03570	54.9446	85.357	64.2564	0.606869	0.214065	0.00458293	0.00784654	0.201579	0.220046	0.359628	0.456367	pdxA	ID=gene698;Name=pdxA;gbkey=Gene;gene=pdxA;gene_biotype=protein_coding;locus_tag=ECOLIN_03570;ID=cds663;Parent=gene698;Dbxref=NCBI_GP:AID77723.1;Name=AID77723.1;Note=catalyzes oxidation of 4-(phosphohydroxy)-L-threonine into 2-amino-3-oxo-4-(phosphohydroxy)butyric acid which decarboxylates to form 1-amino-3-(phosphohydroxy)propan-2-one (3-amino-2-oxopropyl phosphate);gbkey=CDS;gene=pdxA;product=4-…
ECOLIN_03575:DeoR faimly transcriptional regulator	ECOLIN_03575	998.064	614.799	694.322	-0.694821	0.128741	6.77452e-08	1.96402e-07	-0.519944	0.128445	5.16619e-05	0.000168656	ECOLIN_03575	ID=gene699;Name=ECOLIN_03575;gbkey=Gene;gene_biotype=protein_coding;locus_tag=ECOLIN_03575;ID=cds664;Parent=gene699;Dbxref=NCBI_GP:AID77724.1;Name=AID77724.1;gbkey=CDS;product=DeoR faimly transcriptional regulator;protein_id=AID77724.1;transl_table=11
ECOLIN_03580:glutamate--tRNA ligase	ECOLIN_03580	8076.68	4306.77	4872.17	-0.900016	0.129677	3.9091e-12	1.51676e-11	-0.723033	0.129635	2.44069e-08	1.26407e-07	ECOLIN_03580	ID=gene700;Name=ECOLIN_03580;gbkey=Gene;gene_biotype=protein_coding;locus_tag=ECOLIN_03580;ID=cds665;Parent=gene700;Dbxref=NCBI_GP:AID77725.1;Name=AID77725.1;Note=catalyzes a two-step reaction%2C first charging a glutamine molecule by linking its carboxyl group to the alpha-phosphate of ATP%2C followed by transfer of the aminoacyl-adenylate to its tRNA;gbkey=CDS;product=glutamate--tRNA ligase;pro…
ECOLIN_03595:chitoporin	ECOLIN_03595	50.0719	60.1625	57.5592	0.247576	0.276103	0.369891	0.427122	0.185252	0.27756	0.504498	0.594399	chiP	ID=gene702;Name=chiP;gbkey=Gene;gene=chiP;gene_biotype=protein_coding;locus_tag=ECOLIN_03595;ID=cds666;Parent=gene702;Dbxref=NCBI_GP:AID77726.1;Name=AID77726.1;Note=outer membrane porin involved in the transport of chitooligosaccharides;gbkey=CDS;gene=chiP;product=chitoporin;protein_id=AID77726.1;transl_table=11
ECOLIN_03600:hypothetical protein	ECOLIN_03600	38.04	47.0932	40.1526	0.298505	0.260782	0.252351	0.307749	0.0785648	0.265529	0.767321	0.822224	ECOLIN_03600	ID=gene703;Name=ECOLIN_03600;gbkey=Gene;gene_biotype=protein_coding;locus_tag=ECOLIN_03600;ID=cds667;Parent=gene703;Dbxref=NCBI_GP:AID77727.1;Name=AID77727.1;gbkey=CDS;product=hypothetical protein;protein_id=AID77727.1;transl_table=11
ECOLIN_03605:ferric uptake regulator	ECOLIN_03605	4540.17	4740.85	4455.49	0.0617831	0.132073	0.639931	0.688687	-0.026996	0.132128	0.838105	0.880613	fur	ID=gene704;Name=fur;gbkey=Gene;gene=fur;gene_biotype=protein_coding;locus_tag=ECOLIN_03605;ID=cds668;Parent=gene704;Dbxref=NCBI_GP:AID77728.1;Name=AID77728.1;Note=negatively regulates a number of operons that encode enzymes involved in iron transport%3B activated by manganese%3B forms a homodimer;gbkey=CDS;gene=fur;product=ferric uptake regulator;protein_id=AID77728.1;transl_table=11
ECOLIN_03610:flavodoxin FldA	ECOLIN_03610	3093.31	2097.73	2367.66	-0.550829	0.180922	0.00233015	0.00417046	-0.37927	0.180865	0.0359952	0.0651031	ECOLIN_03610	ID=gene705;Name=ECOLIN_03610;gbkey=Gene;gene_biotype=protein_coding;locus_tag=ECOLIN_03610;ID=cds669;Parent=gene705;Dbxref=NCBI_GP:AID77729.1;Name=AID77729.1;Note=An electron-transfer protein%3B flavodoxin binds one FMN molecule%2C which serves as a redox-active prosthetic group;gbkey=CDS;product=flavodoxin FldA;protein_id=AID77729.1;transl_table=11
ECOLIN_03615:LexA regulated protein	ECOLIN_03615	185.384	150.801	144.043	-0.289453	0.171429	0.0913212	0.123854	-0.353016	0.172457	0.0406596	0.0724586	ECOLIN_03615	ID=gene706;Name=ECOLIN_03615;gbkey=Gene;gene_biotype=protein_coding;locus_tag=ECOLIN_03615;ID=cds670;Parent=gene706;Dbxref=NCBI_GP:AID77730.1;Name=AID77730.1;gbkey=CDS;product=LexA regulated protein;protein_id=AID77730.1;transl_table=11
ECOLIN_03620:acyl-CoA esterase	ECOLIN_03620	496.891	432.257	447.989	-0.198236	0.129495	0.12581	0.165396	-0.149147	0.12954	0.249587	0.338687	ECOLIN_03620	ID=gene707;Name=ECOLIN_03620;gbkey=Gene;gene_biotype=protein_coding;locus_tag=ECOLIN_03620;ID=cds671;Parent=gene707;Dbxref=NCBI_GP:AID77731.1;Name=AID77731.1;gbkey=CDS;product=acyl-CoA esterase;protein_id=AID77731.1;transl_table=11
ECOLIN_03625:replication initiation regulator SeqA	ECOLIN_03625	3026.11	1916.53	2222.01	-0.653942	0.123245	1.12024e-07	3.19738e-07	-0.441893	0.123115	0.000331597	0.000954661	ECOLIN_03625	ID=gene708;Name=ECOLIN_03625;gbkey=Gene;gene_biotype=protein_coding;locus_tag=ECOLIN_03625;ID=cds672;Parent=gene708;Dbxref=NCBI_GP:AID77732.1;Name=AID77732.1;Note=negative modulator of the initiation of chromosome replication;gbkey=CDS;product=replication initiation regulator SeqA;protein_id=AID77732.1;transl_table=11
ECOLIN_03630:phosphoglucomutase	ECOLIN_03630	6232.31	4757.47	5376.26	-0.387076	0.120357	0.00129963	0.0024075	-0.211834	0.120316	0.0782979	0.127848	ECOLIN_03630	ID=gene709;Name=ECOLIN_03630;gbkey=Gene;gene_biotype=protein_coding;locus_tag=ECOLIN_03630;ID=cds673;Parent=gene709;Dbxref=NCBI_GP:AID77733.1;Name=AID77733.1;Note=catalyzes the interconversion of alpha-D-glucose 1-phosphate to alpha-D-glucose 6-phosphate;gbkey=CDS;product=phosphoglucomutase;protein_id=AID77733.1;transl_table=11
ECOLIN_03635:putrescine transporter	ECOLIN_03635	146.928	224.377	204.551	0.598374	0.155472	0.000118715	0.000252675	0.466584	0.156709	0.00290716	0.00693257	potE	ID=gene710;Name=potE;gbkey=Gene;gene=potE;gene_biotype=protein_coding;locus_tag=ECOLIN_03635;ID=cds674;Parent=gene710;Dbxref=NCBI_GP:AID77734.1;Name=AID77734.1;Note=catalyzes the uptake of putrescine via a proton symport mechanism%2C as well as the efflux of putrescine by a putrescine/ornithine antiport system;gbkey=CDS;gene=potE;product=putrescine transporter;protein_id=AID77734.1;transl_table=11
ECOLIN_03640:ornithine decarboxylase	ECOLIN_03640	79.2513	122.761	90.2397	0.609799	0.227628	0.00738581	0.0122163	0.1865	0.231725	0.420914	0.51712	ECOLIN_03640	ID=gene711;Name=ECOLIN_03640;gbkey=Gene;gene_biotype=protein_coding;locus_tag=ECOLIN_03640;ID=cds675;Parent=gene711;Dbxref=NCBI_GP:AID77735.1;Name=AID77735.1;gbkey=CDS;product=ornithine decarboxylase;protein_id=AID77735.1;transl_table=11
ECOLIN_03645:transcriptional regulator	ECOLIN_03645	86.9412	122.184	122.442	0.471179	0.198293	0.0174933	0.0271124	0.470053	0.19882	0.0180681	0.0356344	ECOLIN_03645	ID=gene712;Name=ECOLIN_03645;gbkey=Gene;gene_biotype=protein_coding;locus_tag=ECOLIN_03645;ID=cds676;Parent=gene712;Dbxref=NCBI_GP:AID77736.1;Name=AID77736.1;Note=response regulator in two-component regulatory system with KdpD%3B regulates the kdp operon involved in potassium transport;gbkey=CDS;product=transcriptional regulator;protein_id=AID77736.1;transl_table=11
ECOLIN_03650:sensor protein KdpD	ECOLIN_03650	159.819	384.491	299.11	1.24311	0.196855	2.70456e-10	9.27386e-10	0.885371	0.198181	7.91471e-06	2.9433e-05	ECOLIN_03650	ID=gene713;Name=ECOLIN_03650;gbkey=Gene;gene_biotype=protein_coding;locus_tag=ECOLIN_03650;ID=cds677;Parent=gene713;Dbxref=NCBI_GP:AID77737.1;Name=AID77737.1;Note=sensory histidine kinase in two-component regulatory system with KdpE%3B signal sensing protein;gbkey=CDS;product=sensor protein KdpD;protein_id=AID77737.1;transl_table=11
ECOLIN_03655:potassium-transporting ATPase subunit C	ECOLIN_03655	11.2762	48.7571	29.3062	1.92049	0.343205	2.19675e-08	6.57571e-08	1.21781	0.354026	0.000581948	0.00159506	ECOLIN_03655	ID=gene714;Name=ECOLIN_03655;gbkey=Gene;gene_biotype=protein_coding;locus_tag=ECOLIN_03655;ID=cds678;Parent=gene714;Dbxref=NCBI_GP:AID77738.1;Name=AID77738.1;Note=One of the components of the high-affinity ATP-driven potassium transport (or KDP)system%2C which catalyzes the hydrolysis of ATP coupled with the exchange of hydrogen and potassium ions. The C subunit may be involved in assembly of the…
ECOLIN_03660:potassium-transporting ATPase subunit B	ECOLIN_03660	17.015	115.42	55.5507	2.62312	0.293117	3.58467e-19	2.09436e-18	1.59942	0.302315	1.21938e-07	5.80167e-07	ECOLIN_03660	ID=gene715;Name=ECOLIN_03660;gbkey=Gene;gene_biotype=protein_coding;locus_tag=ECOLIN_03660;ID=cds679;Parent=gene715;Dbxref=NCBI_GP:AID77739.1;Name=AID77739.1;Note=One of the components of the high-affinity ATP-driven potassium transport (or KDP) system%2C which catalyzes the hydrolysis of ATP coupled with the exchange of hydrogen and potassium ions;gbkey=CDS;product=potassium-transporting ATPase …
ECOLIN_03665:potassium-transporting ATPase subunit A	ECOLIN_03665	25.1558	39.8008	35.9959	0.635577	0.299662	0.0339235	0.0500052	0.509919	0.302728	0.0921017	0.147008	ECOLIN_03665	ID=gene716;Name=ECOLIN_03665;gbkey=Gene;gene_biotype=protein_coding;locus_tag=ECOLIN_03665;ID=cds680;Parent=gene716;Dbxref=NCBI_GP:AID77740.1;Name=AID77740.1;Note=catalyzes the hydrolysis of ATP coupled with the exchange of hydrogen and potassium ions;gbkey=CDS;product=potassium-transporting ATPase subunit A;protein_id=AID77740.1;transl_table=11
ECOLIN_03670:ATPase	ECOLIN_03670	2.45435	10.0105	3.93804	1.61468	0.590902	0.00628432	0.0105133	0.499907	0.618694	0.419089	0.515387	ECOLIN_03670	ID=gene717;Name=ECOLIN_03670;gbkey=Gene;gene_biotype=protein_coding;locus_tag=ECOLIN_03670;ID=cds681;Parent=gene717;Dbxref=NCBI_GP:AID77741.1;Name=AID77741.1;gbkey=CDS;product=ATPase;protein_id=AID77741.1;transl_table=11
ECOLIN_03675:hypothetical protein	ECOLIN_03675	659.875	5525.75	2066.81	2.95875	0.261298	1.00632e-29	1.01695e-28	1.58729	0.261638	1.30523e-09	8.09179e-09	ECOLIN_03675	ID=gene718;Name=ECOLIN_03675;gbkey=Gene;gene_biotype=protein_coding;locus_tag=ECOLIN_03675;ID=cds682;Parent=gene718;Dbxref=NCBI_GP:AID77742.1;Name=AID77742.1;gbkey=CDS;product=hypothetical protein;protein_id=AID77742.1;transl_table=11
ECOLIN_03680:hypothetical protein	ECOLIN_03680	100.464	117.219	175.181	0.224511	0.178836	0.209334	0.26092	0.791829	0.174566	5.73353e-06	2.17778e-05	ECOLIN_03680	ID=gene719;Name=ECOLIN_03680;gbkey=Gene;gene_biotype=protein_coding;locus_tag=ECOLIN_03680;ID=cds683;Parent=gene719;Dbxref=NCBI_GP:AID77743.1;Name=AID77743.1;gbkey=CDS;product=hypothetical protein;protein_id=AID77743.1;transl_table=11
ECOLIN_03685:deoxyribodipyrimidine photolyase	ECOLIN_03685	247.671	223.832	328.078	-0.146834	0.147321	0.318915	0.376012	0.397819	0.144654	0.00595707	0.0132049	ECOLIN_03685	ID=gene720;Name=ECOLIN_03685;gbkey=Gene;gene_biotype=protein_coding;locus_tag=ECOLIN_03685;ID=cds684;Parent=gene720;Dbxref=NCBI_GP:AID77744.1;Name=AID77744.1;Note=UV-induced DNA repair%3B converts cyclobutane-type pyrimidine dimers created during exposure to UV ratiation to monomers%3B light dependent;gbkey=CDS;product=deoxyribodipyrimidine photolyase;protein_id=AID77744.1;transl_table=11
ECOLIN_03690:peptide permease	ECOLIN_03690	2732.67	416.146	992.525	-2.63129	0.247267	1.91031e-26	1.62917e-25	-1.41685	0.245795	8.19763e-09	4.62641e-08	ECOLIN_03690	ID=gene721;Name=ECOLIN_03690;gbkey=Gene;gene_biotype=protein_coding;locus_tag=ECOLIN_03690;ID=cds685;Parent=gene721;Dbxref=NCBI_GP:AID77745.1;Name=AID77745.1;gbkey=CDS;product=peptide permease;protein_id=AID77745.1;transl_table=11
ECOLIN_03695:metal-binding protein	ECOLIN_03695	1024.01	1602.44	1280.82	0.637757	0.157366	5.06296e-05	0.00011193	0.317883	0.157734	0.0438718	0.0775989	ECOLIN_03695	ID=gene722;Name=ECOLIN_03695;gbkey=Gene;gene_biotype=protein_coding;locus_tag=ECOLIN_03695;ID=cds686;Parent=gene722;Dbxref=NCBI_GP:AID77746.1;Name=AID77746.1;gbkey=CDS;product=metal-binding protein;protein_id=AID77746.1;transl_table=11
ECOLIN_03700:hypothetical protein	ECOLIN_03700	722.222	1108.89	1006.53	0.606877	0.192171	0.00158855	0.00289844	0.469214	0.192379	0.0147278	0.0296225	ECOLIN_03700	ID=gene723;Name=ECOLIN_03700;gbkey=Gene;gene_biotype=protein_coding;locus_tag=ECOLIN_03700;ID=cds687;Parent=gene723;Dbxref=NCBI_GP:AID77747.1;Name=AID77747.1;gbkey=CDS;product=hypothetical protein;protein_id=AID77747.1;transl_table=11
ECOLIN_03705:hypothetical protein	ECOLIN_03705	997.43	1513.07	1392.86	0.590618	0.183576	0.00129405	0.00239896	0.473305	0.183719	0.00998824	0.0209542	ECOLIN_03705	ID=gene724;Name=ECOLIN_03705;gbkey=Gene;gene_biotype=protein_coding;locus_tag=ECOLIN_03705;ID=cds688;Parent=gene724;Dbxref=NCBI_GP:AID77748.1;Name=AID77748.1;gbkey=CDS;product=hypothetical protein;protein_id=AID77748.1;transl_table=11
ECOLIN_03710:LamB/YcsF family protein	ECOLIN_03710	610.803	655.392	728.863	0.0998735	0.140065	0.475812	0.533425	0.252184	0.13986	0.07137	0.11754	ECOLIN_03710	ID=gene725;Name=ECOLIN_03710;gbkey=Gene;gene_biotype=protein_coding;locus_tag=ECOLIN_03710;ID=cds689;Parent=gene725;Dbxref=NCBI_GP:AID77749.1;Name=AID77749.1;gbkey=CDS;product=LamB/YcsF family protein;protein_id=AID77749.1;transl_table=11
ECOLIN_03715:endonuclease VIII	ECOLIN_03715	413.196	283.865	396.971	-0.534994	0.131184	4.53854e-05	0.00010101	-0.0602595	0.129112	0.640697	0.717627	ECOLIN_03715	ID=gene726;Name=ECOLIN_03715;gbkey=Gene;gene_biotype=protein_coding;locus_tag=ECOLIN_03715;ID=cds690;Parent=gene726;Dbxref=NCBI_GP:AID77750.1;Name=AID77750.1;Note=5-formyluracil/5-hydroxymethyluracil DNA glycosylase%3B involved in base excision repair of DNA damaged by oxidation or by mutagenic agents%3B acts as DNA glycosylase that recognizes and removes damaged bases with a preference for oxidi…
ECOLIN_03720:AbrB family transcriptional regulator	ECOLIN_03720	208.714	153.693	178.679	-0.434345	0.166089	0.00891909	0.014597	-0.221285	0.164899	0.179615	0.25833	ECOLIN_03720	ID=gene727;Name=ECOLIN_03720;gbkey=Gene;gene_biotype=protein_coding;locus_tag=ECOLIN_03720;ID=cds691;Parent=gene727;Dbxref=NCBI_GP:AID77751.1;Name=AID77751.1;gbkey=CDS;product=AbrB family transcriptional regulator;protein_id=AID77751.1;transl_table=11
ECOLIN_03725:hypothetical protein	ECOLIN_03725	60.6831	50.0636	43.0658	-0.264551	0.244422	0.279094	0.335344	-0.47805	0.249124	0.0549944	0.0939952	ECOLIN_03725	ID=gene728;Name=ECOLIN_03725;gbkey=Gene;gene_biotype=protein_coding;locus_tag=ECOLIN_03725;ID=cds692;Parent=gene728;Dbxref=NCBI_GP:AID77752.1;Name=AID77752.1;gbkey=CDS;product=hypothetical protein;protein_id=AID77752.1;transl_table=11
ECOLIN_03730:type II citrate synthase	ECOLIN_03730	5723.38	6939.05	6509.36	0.274579	0.156034	0.0784524	0.107693	0.183352	0.156066	0.240058	0.328084	gltA	ID=gene729;Name=gltA;gbkey=Gene;gene=gltA;gene_biotype=protein_coding;locus_tag=ECOLIN_03730;ID=cds693;Parent=gene729;Dbxref=NCBI_GP:AID77753.1;Name=AID77753.1;Note=type II enzyme%3B in Escherichia coli this enzyme forms a trimer of dimers which is allosterically inhibited by NADH and competitively inhibited by alpha-ketoglutarate%3B allosteric inhibition is lost when Cys206 is chemically modifie…
ECOLIN_03735:succinate dehydrogenase	ECOLIN_03735	50.9376	64.0757	56.5183	0.320421	0.222607	0.150035	0.194012	0.149546	0.22608	0.508307	0.597047	sdhC	ID=gene730;Name=sdhC;gbkey=Gene;gene=sdhC;gene_biotype=protein_coding;locus_tag=ECOLIN_03735;ID=cds694;Parent=gene730;Dbxref=NCBI_GP:AID77754.1;Name=AID77754.1;gbkey=CDS;gene=sdhC;product=succinate dehydrogenase;protein_id=AID77754.1;transl_table=11
ECOLIN_03740:succinate dehydrogenase	ECOLIN_03740	16.0471	18.1805	24.7248	0.12992	0.372803	0.727468	0.766632	0.565684	0.364507	0.120682	0.185309	sdhD	ID=gene731;Name=sdhD;gbkey=Gene;gene=sdhD;gene_biotype=protein_coding;locus_tag=ECOLIN_03740;ID=cds695;Parent=gene731;Dbxref=NCBI_GP:AID77755.1;Name=AID77755.1;gbkey=CDS;gene=sdhD;product=succinate dehydrogenase;protein_id=AID77755.1;transl_table=11
ECOLIN_03745:succinate dehydrogenase	ECOLIN_03745	120.393	193.465	163.671	0.66451	0.191611	0.000524337	0.00102759	0.434826	0.193402	0.0245565	0.0467797	sdhA	ID=gene732;Name=sdhA;gbkey=Gene;gene=sdhA;gene_biotype=protein_coding;locus_tag=ECOLIN_03745;ID=cds696;Parent=gene732;Dbxref=NCBI_GP:AID77756.1;Name=AID77756.1;Note=part of four member succinate dehydrogenase enzyme complex that forms a trimeric complex (trimer of tetramers)%3B SdhA/B are the catalytic subcomplex and can exhibit succinate dehydrogenase activity in the absence of SdhC/D which are …
ECOLIN_03750:succinate dehydrogenase	ECOLIN_03750	174.436	266.907	193.355	0.600838	0.186916	0.00130684	0.00241906	0.140012	0.189512	0.460026	0.553546	sdhB	ID=gene733;Name=sdhB;gbkey=Gene;gene=sdhB;gene_biotype=protein_coding;locus_tag=ECOLIN_03750;ID=cds697;Parent=gene733;Dbxref=NCBI_GP:AID77757.1;Name=AID77757.1;Note=part of four member succinate dehydrogenase enzyme complex that forms a trimeric complex (trimer of tetramers)%3B SdhA/B are the catalytic subcomplex and can exhibit succinate dehydrogenase activity in the absence of SdhC/D which are …
ECOLIN_03755:2-oxoglutarate dehydrogenase	ECOLIN_03755	2536.7	3103.99	3126.93	0.288853	0.120867	0.016856	0.0262474	0.299654	0.120898	0.0131907	0.0268019	ECOLIN_03755	ID=gene734;Name=ECOLIN_03755;gbkey=Gene;gene_biotype=protein_coding;locus_tag=ECOLIN_03755;ID=cds698;Parent=gene734;Dbxref=NCBI_GP:AID77758.1;Name=AID77758.1;gbkey=CDS;product=2-oxoglutarate dehydrogenase;protein_id=AID77758.1;transl_table=11
ECOLIN_03760:dihydrolipoamide succinyltransferase	ECOLIN_03760	1872.27	1820.64	1767.5	-0.0405499	0.134871	0.763677	0.800548	-0.0824319	0.134965	0.541356	0.627857	ECOLIN_03760	ID=gene735;Name=ECOLIN_03760;gbkey=Gene;gene_biotype=protein_coding;locus_tag=ECOLIN_03760;ID=cds699;Parent=gene735;Dbxref=NCBI_GP:AID77759.1;Name=AID77759.1;Note=component of 2-oxoglutarate dehydrogenase complex%3B catalyzes the transfer of succinyl coenzyme A to form succinyl CoA as part of the conversion of 2-oxoglutarate to succinyl-CoA;gbkey=CDS;product=dihydrolipoamide succinyltransferase;p…
ECOLIN_03765:succinyl-CoA synthetase subunit beta	ECOLIN_03765	1228.77	1398.25	1250.56	0.185374	0.131522	0.158702	0.204051	0.0251087	0.131802	0.848915	0.889527	sucC	ID=gene736;Name=sucC;gbkey=Gene;gene=sucC;gene_biotype=protein_coding;locus_tag=ECOLIN_03765;ID=cds700;Parent=gene736;Dbxref=NCBI_GP:AID77760.1;Name=AID77760.1;Note=catalyzes the interconversion of succinyl-CoA and succinate;gbkey=CDS;gene=sucC;product=succinyl-CoA synthetase subunit beta;protein_id=AID77760.1;transl_table=11
ECOLIN_03770:succinyl-CoA synthetase subunit alpha	ECOLIN_03770	909.198	1143.87	1076.82	0.328754	0.100746	0.0011017	0.00206392	0.24282	0.101039	0.0162506	0.0324229	ECOLIN_03770	ID=gene737;Name=ECOLIN_03770;gbkey=Gene;gene_biotype=protein_coding;locus_tag=ECOLIN_03770;ID=cds701;Parent=gene737;Dbxref=NCBI_GP:AID77761.1;Name=AID77761.1;Note=Catalyzes the only substrate-level phosphorylation in the TCA cycle;gbkey=CDS;product=succinyl-CoA synthetase subunit alpha;protein_id=AID77761.1;transl_table=11
ECOLIN_03775:hypothetical protein	ECOLIN_03775	45.8466	134.599	97.9372	1.50394	0.264396	1.28388e-08	3.90663e-08	1.05393	0.267744	8.27367e-05	0.000263022	ECOLIN_03775	ID=gene738;Name=ECOLIN_03775;gbkey=Gene;gene_biotype=protein_coding;locus_tag=ECOLIN_03775;ID=cds702;Parent=gene738;Dbxref=NCBI_GP:AID77762.1;Name=AID77762.1;gbkey=CDS;product=hypothetical protein;protein_id=AID77762.1;transl_table=11
ECOLIN_03780:hypothetical protein	ECOLIN_03780	3.76427	7.11747	5.99812	0.659415	0.651701	0.311616	0.369158	0.494398	0.654506	0.450023	0.54335	ECOLIN_03780	ID=gene739;Name=ECOLIN_03780;gbkey=Gene;gene_biotype=protein_coding;locus_tag=ECOLIN_03780;ID=cds703;Parent=gene739;Dbxref=NCBI_GP:AID77763.1;Name=AID77763.1;gbkey=CDS;product=hypothetical protein;protein_id=AID77763.1;transl_table=11
ECOLIN_03785:cytochrome d terminal oxidase subunit 1	ECOLIN_03785	11023.7	9334.89	9859.58	-0.236154	0.177449	0.183247	0.231656	-0.158488	0.177447	0.371775	0.468084	ECOLIN_03785	ID=gene740;Name=ECOLIN_03785;gbkey=Gene;gene_biotype=protein_coding;locus_tag=ECOLIN_03785;ID=cds704;Parent=gene740;Dbxref=NCBI_GP:AID77764.1;Name=AID77764.1;Note=part of the aerobic respiratory chain%3B catalyzes the ubiquinol to ubiquinone;gbkey=CDS;product=cytochrome d terminal oxidase subunit 1;protein_id=AID77764.1;transl_table=11
ECOLIN_03790:cytochrome d ubiquinol oxidase subunit 2	ECOLIN_03790	6418.92	5868.56	6374.06	-0.127065	0.189165	0.501764	0.558614	-0.00995474	0.189155	0.958029	0.969731	ECOLIN_03790	ID=gene741;Name=ECOLIN_03790;gbkey=Gene;gene_biotype=protein_coding;locus_tag=ECOLIN_03790;ID=cds705;Parent=gene741;Dbxref=NCBI_GP:AID77765.1;Name=AID77765.1;gbkey=CDS;product=cytochrome d ubiquinol oxidase subunit 2;protein_id=AID77765.1;transl_table=11
ECOLIN_03800:hypothetical protein	ECOLIN_03800	1496.19	1117.09	1301.18	-0.414808	0.181534	0.0223122	0.0339878	-0.198343	0.181385	0.274177	0.365374	ECOLIN_03800	ID=gene742;Name=ECOLIN_03800;gbkey=Gene;gene_biotype=protein_coding;locus_tag=ECOLIN_03800;ID=cds706;Parent=gene742;Dbxref=NCBI_GP:AID77766.1;Name=AID77766.1;gbkey=CDS;product=hypothetical protein;protein_id=AID77766.1;transl_table=11
ECOLIN_03805:acyl-CoA thioesterase	ECOLIN_03805	1869.55	595.779	1148.25	-1.63069	0.157517	4.07741e-25	3.18256e-24	-0.694271	0.156044	8.61866e-06	3.17893e-05	ECOLIN_03805	ID=gene743;Name=ECOLIN_03805;gbkey=Gene;gene_biotype=protein_coding;locus_tag=ECOLIN_03805;ID=cds707;Parent=gene743;Dbxref=NCBI_GP:AID77767.1;Name=AID77767.1;Note=catalyzes the hydrolysis of short chain aliphatic acyl-CoA thioesters%3B physiological role remains unknown%3B involved in phospholipid metabolism%3B part of the Tol/Pal system of proteins that are critical for maintaining the integrity…
ECOLIN_03810:colicin uptake protein TolQ	ECOLIN_03810	2471.34	593.05	1322.24	-2.04226	0.133828	1.40519e-52	4.31273e-51	-0.894178	0.131765	1.15148e-11	8.98771e-11	ECOLIN_03810	ID=gene744;Name=ECOLIN_03810;gbkey=Gene;gene_biotype=protein_coding;locus_tag=ECOLIN_03810;ID=cds708;Parent=gene744;Dbxref=NCBI_GP:AID77768.1;Name=AID77768.1;Note=membrane spanning protein in TolA-TolQ-TolR complex%3B involved in the tonB-independent uptake of group A colicins;gbkey=CDS;product=colicin uptake protein TolQ;protein_id=AID77768.1;transl_table=11
ECOLIN_03815:colicin uptake protein TolR	ECOLIN_03815	1291.29	357.869	808.388	-1.83455	0.136062	1.96559e-41	3.6196e-40	-0.668713	0.132659	4.63533e-07	2.03415e-06	ECOLIN_03815	ID=gene745;Name=ECOLIN_03815;gbkey=Gene;gene_biotype=protein_coding;locus_tag=ECOLIN_03815;ID=cds709;Parent=gene745;Dbxref=NCBI_GP:AID77769.1;Name=AID77769.1;Note=membrane spanning protein in TolA-TolQ-TolR complex%3B involved in the tonB-independent uptake of group A colicins;gbkey=CDS;product=colicin uptake protein TolR;protein_id=AID77769.1;transl_table=11
ECOLIN_03820:membrane protein	ECOLIN_03820	2936.03	932.73	1592.1	-1.63581	0.149031	4.96783e-28	4.59964e-27	-0.872575	0.148185	3.89884e-09	2.29409e-08	tolA	ID=gene746;Name=tolA;gbkey=Gene;gene=tolA;gene_biotype=protein_coding;locus_tag=ECOLIN_03820;ID=cds710;Parent=gene746;Dbxref=NCBI_GP:AID77770.1;Name=AID77770.1;Note=inner membrane component of 7 member Tol-Pal envelope-spanning complex%3B involved in maintaining cell envelope integrity%3B utilized by colicins and filamentous phages for import%3B interacts with TolB%2C Pal%2C and through TolB to v…
ECOLIN_03825:translocation protein TolB	ECOLIN_03825	15547.5	5995.94	10007.7	-1.36904	0.093214	7.80276e-49	2.05266e-47	-0.63282	0.0930035	1.01566e-11	7.99032e-11	tolB	ID=gene747;Name=tolB;gbkey=Gene;gene=tolB;gene_biotype=protein_coding;locus_tag=ECOLIN_03825;ID=cds711;Parent=gene747;Dbxref=NCBI_GP:AID77771.1;Name=AID77771.1;Note=forms dimers%3B may be involved in cell envelope integrity%3B interacts with outer membrane proteins and with the C-terminal domain of inner membrane protein TolA;gbkey=CDS;gene=tolB;product=translocation protein TolB;protein_id=AID77…
ECOLIN_03830:peptidoglycan-associated outer membrane lipoprotein	ECOLIN_03830	35161.4	13320.9	12777.4	-1.38321	0.156314	8.8404e-19	5.04065e-18	-1.44252	0.156327	2.76888e-20	5.13689e-19	ECOLIN_03830	ID=gene748;Name=ECOLIN_03830;gbkey=Gene;gene_biotype=protein_coding;locus_tag=ECOLIN_03830;ID=cds712;Parent=gene748;Dbxref=NCBI_GP:AID77772.1;Name=AID77772.1;gbkey=CDS;product=peptidoglycan-associated outer membrane lipoprotein;protein_id=AID77772.1;transl_table=11
ECOLIN_03840:tRNA-Lys	ECOLIN_03840	2111.65	357.173	894.851	-2.52081	0.18318	4.35372e-43	8.62418e-42	-1.21969	0.180562	1.42872e-11	1.10476e-10	ECOLIN_03840	ID=gene750;Name=ECOLIN_03840;gbkey=Gene;gene_biotype=tRNA;locus_tag=ECOLIN_03840;ID=rna16;Parent=gene750;anticodon=(pos:808367..808369);gbkey=tRNA;product=tRNA-Lys
ECOLIN_03845:tRNA-Val	ECOLIN_03845	22.1526	4.88014	6.10036	-1.92946	0.467775	3.71105e-05	8.34148e-05	-1.67768	0.459254	0.000259147	0.000758374	ECOLIN_03845	ID=gene751;Name=ECOLIN_03845;gbkey=Gene;gene_biotype=tRNA;locus_tag=ECOLIN_03845;ID=rna17;Parent=gene751;anticodon=(pos:808478..808480);gbkey=tRNA;product=tRNA-Val
ECOLIN_03850:tRNA-Lys	ECOLIN_03850	386.47	66.5379	156.373	-2.47018	0.230343	7.86203e-27	6.82199e-26	-1.27575	0.220229	6.92199e-09	3.94229e-08	ECOLIN_03850	ID=gene752;Name=ECOLIN_03850;gbkey=Gene;gene_biotype=tRNA;locus_tag=ECOLIN_03850;ID=rna18;Parent=gene752;anticodon=(pos:808556..808558);gbkey=tRNA;product=tRNA-Lys
ECOLIN_03855:tRNA-Val	ECOLIN_03855	44.5619	12.3033	18.9861	-1.74726	0.364405	1.62823e-06	4.17082e-06	-1.15457	0.348588	0.000925836	0.00244854	ECOLIN_03855	ID=gene753;Name=ECOLIN_03855;gbkey=Gene;gene_biotype=tRNA;locus_tag=ECOLIN_03855;ID=rna19;Parent=gene753;anticodon=(pos:808683..808685);gbkey=tRNA;product=tRNA-Val
ECOLIN_03860:tRNA-Lys	ECOLIN_03860	172.17	29.1439	66.3763	-2.44339	0.295026	1.21187e-16	6.16726e-16	-1.32679	0.279401	2.04745e-06	8.26965e-06	ECOLIN_03860	ID=gene754;Name=ECOLIN_03860;gbkey=Gene;gene_biotype=tRNA;locus_tag=ECOLIN_03860;ID=rna20;Parent=gene754;anticodon=(pos:808762..808764);gbkey=tRNA;product=tRNA-Lys
ECOLIN_03865:tRNA-Lys	ECOLIN_03865	489.21	53.9419	130.48	-3.12382	0.176425	3.75821e-70	2.42673e-68	-1.88123	0.158532	1.76638e-32	8.44466e-31	ECOLIN_03865	ID=gene755;Name=ECOLIN_03865;gbkey=Gene;gene_biotype=tRNA;locus_tag=ECOLIN_03865;ID=rna21;Parent=gene755;anticodon=(pos:808886..808888);gbkey=tRNA;product=tRNA-Lys
ECOLIN_03870:tRNA-Lys	ECOLIN_03870	41.0821	4.42061	11.8989	-2.8618	0.437583	6.15153e-11	2.21473e-10	-1.65325	0.388248	2.06038e-05	7.2244e-05	ECOLIN_03870	ID=gene756;Name=ECOLIN_03870;gbkey=Gene;gene_biotype=tRNA;locus_tag=ECOLIN_03870;ID=rna22;Parent=gene756;anticodon=(pos:808995..808997);gbkey=tRNA;product=tRNA-Lys
ECOLIN_03875:quinolinate synthetase	ECOLIN_03875	14157.1	7422.68	7539.02	-0.921034	0.148946	6.26331e-10	2.09846e-09	-0.898946	0.148954	1.58918e-09	9.74281e-09	ECOLIN_03875	ID=gene757;Name=ECOLIN_03875;gbkey=Gene;gene_biotype=protein_coding;locus_tag=ECOLIN_03875;ID=cds713;Parent=gene757;Dbxref=NCBI_GP:AID77773.1;Name=AID77773.1;Note=3 different subfamilies%3B catalyzes the formation of quinolinate from iminoaspartate and dihydroxyacetone phosphate;gbkey=CDS;product=quinolinate synthetase;protein_id=AID77773.1;transl_table=11
ECOLIN_03880:nicotinamide riboside transporter PnuC	ECOLIN_03880	10417	13437.7	9291.2	0.362555	0.160371	0.0237761	0.0359643	-0.162949	0.160443	0.30981	0.404404	ECOLIN_03880	ID=gene758;Name=ECOLIN_03880;gbkey=Gene;gene_biotype=protein_coding;locus_tag=ECOLIN_03880;ID=cds714;Parent=gene758;Dbxref=NCBI_GP:AID77774.1;Name=AID77774.1;Note=involved in nicotinamide riboside transport;gbkey=CDS;product=nicotinamide riboside transporter PnuC;protein_id=AID77774.1;transl_table=11
ECOLIN_03885:hypothetical protein	ECOLIN_03885	1589.22	1420	1147	-0.161207	0.147959	0.275918	0.332171	-0.465676	0.148382	0.0016989	0.00423617	ECOLIN_03885	ID=gene759;Name=ECOLIN_03885;gbkey=Gene;gene_biotype=protein_coding;locus_tag=ECOLIN_03885;ID=cds715;Parent=gene759;Dbxref=NCBI_GP:AID77775.1;Name=AID77775.1;gbkey=CDS;product=hypothetical protein;protein_id=AID77775.1;transl_table=11
ECOLIN_03890:hypothetical protein	ECOLIN_03890	192.686	517.178	452.45	1.41234	0.144434	1.39296e-22	9.71357e-22	1.21736	0.145233	5.19757e-17	7.0415e-16	ECOLIN_03890	ID=gene760;Name=ECOLIN_03890;gbkey=Gene;gene_biotype=protein_coding;locus_tag=ECOLIN_03890;ID=cds716;Parent=gene760;Dbxref=NCBI_GP:AID77776.1;Name=AID77776.1;gbkey=CDS;product=hypothetical protein;protein_id=AID77776.1;transl_table=11
ECOLIN_03895:phospho-2-dehydro-3-deoxyheptonate aldolase	ECOLIN_03895	28791.4	6288.55	10133.4	-2.18619	0.0893145	2.57227e-132	5.32889e-130	-1.50056	0.0891175	1.28422e-63	1.87798e-61	ECOLIN_03895	ID=gene761;Name=ECOLIN_03895;gbkey=Gene;gene_biotype=protein_coding;locus_tag=ECOLIN_03895;ID=cds717;Parent=gene761;Dbxref=NCBI_GP:AID77777.1;Name=AID77777.1;Note=catalyzes the formation of 3-deoxy-D-arabino-hept-2-ulosonate 7 phosphate from phosphoenolpyruvate and D-erythrose 4-phosphate%2C phenylalanine sensitive;gbkey=CDS;product=phospho-2-dehydro-3-deoxyheptonate aldolase;protein_id=AID77777.…
ECOLIN_03900:phosphoglyceromutase	ECOLIN_03900	3882.09	7169.19	5008.92	0.877246	0.133169	4.47387e-11	1.63439e-10	0.364422	0.133328	0.00627091	0.013796	gpmA	ID=gene762;Name=gpmA;gbkey=Gene;gene=gpmA;gene_biotype=protein_coding;locus_tag=ECOLIN_03900;ID=cds718;Parent=gene762;Dbxref=NCBI_GP:AID77778.1;Name=AID77778.1;Note=2%2C3-bisphosphoglycerate-dependent%3B catalyzes the interconversion of 2-phosphoglycerate to 3-phosphoglycerate;gbkey=CDS;gene=gpmA;product=phosphoglyceromutase;protein_id=AID77778.1;transl_table=11
ECOLIN_03905:galactose-1-epimerase	ECOLIN_03905	1703.14	2867.75	2036.22	0.742912	0.149305	6.49819e-07	1.7296e-06	0.25411	0.14964	0.0894803	0.143238	galM	ID=gene763;Name=galM;gbkey=Gene;gene=galM;gene_biotype=protein_coding;locus_tag=ECOLIN_03905;ID=cds719;Parent=gene763;Dbxref=NCBI_GP:AID77779.1;Name=AID77779.1;Note=mutarotase%3B catalyzes the conversion of beta-galactose to the alpha-anomer%3B links the metabolism of lactose and galactose;gbkey=CDS;gene=galM;product=galactose-1-epimerase;protein_id=AID77779.1;transl_table=11
ECOLIN_03910:galactokinase	ECOLIN_03910	1060.79	3813.55	1391.98	1.81907	0.170846	1.79246e-26	1.53129e-25	0.38501	0.1717	0.0249391	0.0474539	ECOLIN_03910	ID=gene764;Name=ECOLIN_03910;gbkey=Gene;gene_biotype=protein_coding;locus_tag=ECOLIN_03910;ID=cds720;Parent=gene764;Dbxref=NCBI_GP:AID77780.1;Name=AID77780.1;Note=catalyzes the formation of alpha-D-galactose 1-phosphate from D-galactose in galactose metabolism;gbkey=CDS;product=galactokinase;protein_id=AID77780.1;transl_table=11
ECOLIN_03915:galactose-1-phosphate uridylyltransferase	ECOLIN_03915	498.825	213.472	285.319	-1.20977	0.171424	1.69883e-12	6.725e-12	-0.793221	0.169629	2.92213e-06	1.1586e-05	ECOLIN_03915	ID=gene765;Name=ECOLIN_03915;gbkey=Gene;gene_biotype=protein_coding;locus_tag=ECOLIN_03915;ID=cds721;Parent=gene765;Dbxref=NCBI_GP:AID77781.1;Name=AID77781.1;Note=catalyzes the interconversion of UDP-galactose and galactose-1-P with UDP-galactose and glucose-1-P;gbkey=CDS;product=galactose-1-phosphate uridylyltransferase;protein_id=AID77781.1;transl_table=11
ECOLIN_03920:UDP-galactose-4-epimerase	ECOLIN_03920	666.02	357.183	403.94	-0.893003	0.114158	5.17647e-15	2.40761e-14	-0.713719	0.113555	3.27346e-10	2.17009e-09	ECOLIN_03920	ID=gene766;Name=ECOLIN_03920;gbkey=Gene;gene_biotype=protein_coding;locus_tag=ECOLIN_03920;ID=cds722;Parent=gene766;Dbxref=NCBI_GP:AID77782.1;Name=AID77782.1;gbkey=CDS;product=UDP-galactose-4-epimerase;protein_id=AID77782.1;transl_table=11
ECOLIN_03925:molybdenum ABC transporter ATP-binding protein	ECOLIN_03925	1420.95	3511.29	1938.85	1.29275	0.136858	3.52145e-21	2.2917e-20	0.443643	0.137426	0.00124556	0.00319059	ECOLIN_03925	ID=gene767;Name=ECOLIN_03925;gbkey=Gene;gene_biotype=protein_coding;locus_tag=ECOLIN_03925;ID=cds723;Parent=gene767;Dbxref=NCBI_GP:AID77783.1;Name=AID77783.1;Note=contains 2 ATP-binding cassettes%3B involved in the transport of molybdenum;gbkey=CDS;product=molybdenum ABC transporter ATP-binding protein;protein_id=AID77783.1;transl_table=11
ECOLIN_03930:transcriptional regulator	ECOLIN_03930	630.917	627.142	564.189	-0.00871991	0.103953	0.933149	0.945896	-0.162515	0.104717	0.120677	0.185309	ECOLIN_03930	ID=gene768;Name=ECOLIN_03930;gbkey=Gene;gene_biotype=protein_coding;locus_tag=ECOLIN_03930;ID=cds724;Parent=gene768;Dbxref=NCBI_GP:AID77784.1;Name=AID77784.1;Note=represses the modABCD operon and activates the moaABCD and napFDAGHBC operons;gbkey=CDS;product=transcriptional regulator;protein_id=AID77784.1;transl_table=11
ECOLIN_03935:membrane protein	ECOLIN_03935	1564.08	1622.62	1256.6	0.0515319	0.226174	0.819769	0.849321	-0.308204	0.226443	0.173492	0.251048	ECOLIN_03935	ID=gene769;Name=ECOLIN_03935;gbkey=Gene;gene_biotype=protein_coding;locus_tag=ECOLIN_03935;ID=cds725;Parent=gene769;Dbxref=NCBI_GP:AID77785.1;Name=AID77785.1;gbkey=CDS;product=membrane protein;protein_id=AID77785.1;transl_table=11
ECOLIN_03940:molybdate transporter	ECOLIN_03940	1442.63	14352.5	3393.37	3.28102	0.142693	5.40494e-117	8.95778e-115	1.22048	0.143204	1.5592e-17	2.2213e-16	modA	ID=gene770;Name=modA;gbkey=Gene;gene=modA;gene_biotype=protein_coding;locus_tag=ECOLIN_03940;ID=cds726;Parent=gene770;Dbxref=NCBI_GP:AID77786.1;Name=AID77786.1;Note=with ModCB is involved in the high-affinity transport of molybdate;gbkey=CDS;gene=modA;product=molybdate transporter;protein_id=AID77786.1;transl_table=11
ECOLIN_03945:molybdate ABC transporter permease	ECOLIN_03945	529.936	3111.76	874.381	2.50583	0.19408	3.88698e-38	6.02058e-37	0.706917	0.195397	0.000297059	0.000862217	modB	ID=gene771;Name=modB;gbkey=Gene;gene=modB;gene_biotype=protein_coding;gene_synonym=chlJ;locus_tag=ECOLIN_03945;ID=cds727;Parent=gene771;Dbxref=NCBI_GP:AID77787.1;Name=AID77787.1;Note=part of ModCBA molybdate transporter%3B member of ABC superfamily%3B inner membrane component%3B regulated by repressor protein ModE;gbkey=CDS;gene=modB;product=molybdate ABC transporter permease;protein_id=AID77787.…
ECOLIN_03950:molybdate transporter ATP-binding protein	ECOLIN_03950	758.154	2989.11	1363.27	1.95073	0.170092	1.89574e-30	1.98434e-29	0.833354	0.170852	1.07364e-06	4.50858e-06	modC	ID=gene772;Name=modC;gbkey=Gene;gene=modC;gene_biotype=protein_coding;locus_tag=ECOLIN_03950;ID=cds728;Parent=gene772;Dbxref=NCBI_GP:AID77788.1;Name=AID77788.1;Note=Part of the ABC transporter complex modABC involved in molybdenum import;gbkey=CDS;gene=modC;product=molybdate transporter ATP-binding protein;protein_id=AID77788.1;transl_table=11
ECOLIN_03955:pyridoxal phosphate phosphatase	ECOLIN_03955	457.343	429.398	433.46	-0.0926373	0.133813	0.488755	0.545842	-0.0774037	0.133985	0.563465	0.649258	ECOLIN_03955	ID=gene773;Name=ECOLIN_03955;gbkey=Gene;gene_biotype=protein_coding;locus_tag=ECOLIN_03955;ID=cds729;Parent=gene773;Dbxref=NCBI_GP:AID77789.1;Name=AID77789.1;gbkey=CDS;product=pyridoxal phosphate phosphatase;protein_id=AID77789.1;transl_table=11
ECOLIN_03960:6-phosphogluconolactonase	ECOLIN_03960	846.824	2059.47	1998.17	1.26478	0.163646	1.08628e-14	4.95047e-14	1.22128	0.163715	8.66572e-14	8.82909e-13	ECOLIN_03960	ID=gene774;Name=ECOLIN_03960;gbkey=Gene;gene_biotype=protein_coding;locus_tag=ECOLIN_03960;ID=cds730;Parent=gene774;Dbxref=NCBI_GP:AID77790.1;Name=AID77790.1;Note=catalyzes the hydrolysis of 6-phosphogluconolactone to 6-phosphogluconate;gbkey=CDS;product=6-phosphogluconolactonase;protein_id=AID77790.1;transl_table=11
ECOLIN_03965:LysR family transcriptional regulator	ECOLIN_03965	24.5023	46.2925	47.0003	0.871863	0.282971	0.00206235	0.00371254	0.890715	0.283563	0.00168282	0.00420239	ECOLIN_03965	ID=gene775;Name=ECOLIN_03965;gbkey=Gene;gene_biotype=protein_coding;locus_tag=ECOLIN_03965;ID=cds731;Parent=gene775;Dbxref=NCBI_GP:AID77791.1;Name=AID77791.1;gbkey=CDS;product=LysR family transcriptional regulator;protein_id=AID77791.1;transl_table=11
ECOLIN_03980:hypothetical protein	ECOLIN_03980	7.6967	24.0732	20.0376	1.40985	0.473488	0.00290531	0.00513152	1.18153	0.477428	0.0133317	0.0270552	ECOLIN_03980	ID=gene776;Name=ECOLIN_03980;gbkey=Gene;gene_biotype=protein_coding;locus_tag=ECOLIN_03980;ID=cds732;Parent=gene776;Dbxref=NCBI_GP:AID77792.1;Name=AID77792.1;gbkey=CDS;product=hypothetical protein;protein_id=AID77792.1;transl_table=11
ECOLIN_03985:membrane protein	ECOLIN_03985	22.384	57.1183	55.3395	1.29061	0.272187	2.12015e-06	5.37826e-06	1.25019	0.273486	4.84699e-06	1.85951e-05	ECOLIN_03985	ID=gene777;Name=ECOLIN_03985;gbkey=Gene;gene_biotype=protein_coding;locus_tag=ECOLIN_03985;ID=cds733;Parent=gene777;Dbxref=NCBI_GP:AID77793.1;Name=AID77793.1;gbkey=CDS;product=membrane protein;protein_id=AID77793.1;transl_table=11
ECOLIN_03990:hydratase	ECOLIN_03990	190.867	179.945	180.845	-0.0933302	0.182338	0.608754	0.661724	-0.0789656	0.182634	0.665473	0.738886	ECOLIN_03990	ID=gene778;Name=ECOLIN_03990;gbkey=Gene;gene_biotype=protein_coding;locus_tag=ECOLIN_03990;ID=cds734;Parent=gene778;Dbxref=NCBI_GP:AID77794.1;Name=AID77794.1;gbkey=CDS;product=hydratase;protein_id=AID77794.1;transl_table=11
ECOLIN_03995:acyl-CoA thioesterase	ECOLIN_03995	3911.9	1409.94	3053.31	-1.45703	0.150513	3.65233e-22	2.48079e-21	-0.353579	0.149772	0.0182369	0.0358907	ECOLIN_03995	ID=gene779;Name=ECOLIN_03995;gbkey=Gene;gene_biotype=protein_coding;locus_tag=ECOLIN_03995;ID=cds735;Parent=gene779;Dbxref=NCBI_GP:AID77795.1;Name=AID77795.1;gbkey=CDS;product=acyl-CoA thioesterase;protein_id=AID77795.1;transl_table=11
ECOLIN_04000:kinase inhibitor	ECOLIN_04000	226.707	457.719	746.525	0.992372	0.191037	2.05106e-07	5.70033e-07	1.68593	0.189822	6.58723e-19	1.0881e-17	ECOLIN_04000	ID=gene780;Name=ECOLIN_04000;gbkey=Gene;gene_biotype=protein_coding;locus_tag=ECOLIN_04000;ID=cds736;Parent=gene780;Dbxref=NCBI_GP:AID77796.1;Name=AID77796.1;Note=YbhB%3B similar to rat and human kinase inhibitory proteins;gbkey=CDS;product=kinase inhibitor;protein_id=AID77796.1;transl_table=11
ECOLIN_04005:transposase	ECOLIN_04005	1388.17	1072.76	1296.98	-0.368789	0.124269	0.00300062	0.00529233	-0.0977812	0.123954	0.4302	0.525541	ECOLIN_04005	ID=gene781;Name=ECOLIN_04005;gbkey=Gene;gene_biotype=protein_coding;locus_tag=ECOLIN_04005;ID=cds737;Parent=gene781;Dbxref=NCBI_GP:AID77797.1;Name=AID77797.1;gbkey=CDS;product=transposase;protein_id=AID77797.1;transl_table=11
ECOLIN_04010:adenosylmethionine-8-amino-7-oxononanoate aminotransferase	ECOLIN_04010	520.766	738.516	618.209	0.496176	0.175532	0.00470313	0.00803297	0.241858	0.176102	0.169631	0.24634	ECOLIN_04010	ID=gene782;Name=ECOLIN_04010;gbkey=Gene;gene_biotype=protein_coding;locus_tag=ECOLIN_04010;ID=cds738;Parent=gene782;Dbxref=NCBI_GP:AID77798.1;Name=AID77798.1;Note=catalyzes the formation of S-adenosyl-4-methylthionine-2-oxobutanoate and 7%2C8-diaminononanoate from S-adenosyl-L-methionine and 8-amino-7-oxononanoate;gbkey=CDS;product=adenosylmethionine-8-amino-7-oxononanoate aminotransferase;protei…
ECOLIN_04015:biotin synthase	ECOLIN_04015	1165.22	2455.35	2159.93	1.05993	0.168919	3.50177e-10	1.19252e-09	0.877159	0.169055	2.11891e-07	9.8002e-07	ECOLIN_04015	ID=gene783;Name=ECOLIN_04015;gbkey=Gene;gene_biotype=protein_coding;locus_tag=ECOLIN_04015;ID=cds739;Parent=gene783;Dbxref=NCBI_GP:AID77799.1;Name=AID77799.1;Note=catalyzes the formation of biotin from dethiobiotin;gbkey=CDS;product=biotin synthase;protein_id=AID77799.1;transl_table=11
ECOLIN_04020:8-amino-7-oxononanoate synthase	ECOLIN_04020	756.127	843.298	1163.49	0.154722	0.187209	0.408539	0.466312	0.610591	0.186757	0.00107764	0.00280378	ECOLIN_04020	ID=gene784;Name=ECOLIN_04020;gbkey=Gene;gene_biotype=protein_coding;locus_tag=ECOLIN_04020;ID=cds740;Parent=gene784;Dbxref=NCBI_GP:AID77800.1;Name=AID77800.1;Note=catalyzes the formation of 8-amino-7-oxononanoate from 6-carboxyhexanoyl-CoA and L-alanine;gbkey=CDS;product=8-amino-7-oxononanoate synthase;protein_id=AID77800.1;transl_table=11
ECOLIN_04025:biotin biosynthesis protein BioC	ECOLIN_04025	405.89	278.292	573.79	-0.533806	0.192636	0.00558735	0.00941387	0.490038	0.189937	0.00987986	0.0207707	ECOLIN_04025	ID=gene785;Name=ECOLIN_04025;gbkey=Gene;gene_biotype=protein_coding;locus_tag=ECOLIN_04025;ID=cds741;Parent=gene785;Dbxref=NCBI_GP:AID77801.1;Name=AID77801.1;Note=methyltransferase%3B acyl carrier protein involved in an unidentified step in the synthesis of pimeloyl-CoA%2C a biotin precursor%3B member of the bio operon (bioABFCD)%3B in Escherichia coli%2C bioC-null mutants require biotin for grow…
ECOLIN_04030:dethiobiotin synthetase	ECOLIN_04030	358.131	280.547	627.025	-0.348436	0.15071	0.0207799	0.0318489	0.799127	0.146843	5.26671e-08	2.62386e-07	bioD	ID=gene786;Name=bioD;gbkey=Gene;gene=bioD;gene_biotype=protein_coding;locus_tag=ECOLIN_04030;ID=cds742;Parent=gene786;Dbxref=NCBI_GP:AID77802.1;Name=AID77802.1;Note=DTB synthetase%3B dethiobiotin synthase%3B involved in production of dethiobiotin from ATP and 7%2C8-diaminononanoate and carbon dioxide%3B contains magnesium;gbkey=CDS;gene=bioD;product=dethiobiotin synthetase;protein_id=AID77802.1;t…
ECOLIN_04035:excinuclease ABC subunit B	ECOLIN_04035	1269	4598.74	2983.07	1.84132	0.129193	4.32224e-46	9.68025e-45	1.22164	0.12951	3.99239e-21	8.0365e-20	ECOLIN_04035	ID=gene787;Name=ECOLIN_04035;gbkey=Gene;gene_biotype=protein_coding;locus_tag=ECOLIN_04035;ID=cds743;Parent=gene787;Dbxref=NCBI_GP:AID77803.1;Name=AID77803.1;Note=The UvrABC repair system catalyzes the recognition and processing of DNA lesions. The beta-hairpin of the Uvr-B subunit is inserted between the strands%2C where it probes for the presence of a lesion;gbkey=CDS;product=excinuclease ABC s…
ECOLIN_04040:hypothetical protein	ECOLIN_04040	602.095	1268.66	813.381	1.0641	0.13788	1.18592e-14	5.39962e-14	0.429345	0.138976	0.00200593	0.00492274	ECOLIN_04040	ID=gene788;Name=ECOLIN_04040;gbkey=Gene;gene_biotype=protein_coding;locus_tag=ECOLIN_04040;ID=cds744;Parent=gene788;Dbxref=NCBI_GP:AID77804.1;Name=AID77804.1;gbkey=CDS;product=hypothetical protein;protein_id=AID77804.1;transl_table=11
ECOLIN_04045:molybdenum cofactor biosynthesis protein A	ECOLIN_04045	2439.36	3503.6	3047.85	0.515247	0.161692	0.0014396	0.00263927	0.316696	0.161799	0.0503078	0.0870322	moaA	ID=gene789;Name=moaA;gbkey=Gene;gene=moaA;gene_biotype=protein_coding;locus_tag=ECOLIN_04045;ID=cds745;Parent=gene789;Dbxref=NCBI_GP:AID77805.1;Name=AID77805.1;Note=together with moaC%2C is involved in the conversion of a guanosine derivative (GXP) into molybdopterin precursor Z;gbkey=CDS;gene=moaA;product=molybdenum cofactor biosynthesis protein A;protein_id=AID77805.1;transl_table=11
ECOLIN_04050:molybdopterin biosynthesis protein B	ECOLIN_04050	340.94	2910.55	2563.53	3.04499	0.173875	1.15001e-68	6.889e-67	2.86403	0.173986	6.9712e-61	9.12127e-59	ECOLIN_04050	ID=gene790;Name=ECOLIN_04050;gbkey=Gene;gene_biotype=protein_coding;locus_tag=ECOLIN_04050;ID=cds746;Parent=gene790;Dbxref=NCBI_GP:AID77806.1;Name=AID77806.1;gbkey=CDS;product=molybdopterin biosynthesis protein B;protein_id=AID77806.1;transl_table=11
ECOLIN_04055:molybdenum cofactor biosynthesis protein MoaC	ECOLIN_04055	299.748	1772.43	1642.61	2.52843	0.159499	1.35525e-56	4.81306e-55	2.41959	0.159636	6.8249e-52	6.28397e-50	moaC	ID=gene791;Name=moaC;gbkey=Gene;gene=moaC;gene_biotype=protein_coding;locus_tag=ECOLIN_04055;ID=cds747;Parent=gene791;Dbxref=NCBI_GP:AID77807.1;Name=AID77807.1;Note=MoaC%3B along with MoaA is involved in conversion of a guanosine derivative into molybdopterin precursor Z%3B involved in molybdenum cofactor biosynthesis;gbkey=CDS;gene=moaC;product=molybdenum cofactor biosynthesis protein MoaC;prote…
ECOLIN_04060:molybdopterin synthase small subunit	ECOLIN_04060	50.5044	251.16	271.141	2.24526	0.231727	3.35021e-22	2.2787e-21	2.35125	0.231573	3.20123e-24	8.69755e-23	moaD	ID=gene792;Name=moaD;gbkey=Gene;gene=moaD;gene_biotype=protein_coding;locus_tag=ECOLIN_04060;ID=cds748;Parent=gene792;Dbxref=NCBI_GP:AID77808.1;Name=AID77808.1;Note=catalyzes the conversion of molybdopterin precursor Z into molybdopterin;gbkey=CDS;gene=moaD;product=molybdopterin synthase small subunit;protein_id=AID77808.1;transl_table=11
ECOLIN_04065:molybdopterin guanine dinucleotide biosynthesis protein MoaE	ECOLIN_04065	220.348	938.239	1064.91	2.05583	0.176074	1.69076e-31	1.85984e-30	2.23583	0.175929	5.28922e-37	3.37154e-35	moaE	ID=gene793;Name=moaE;gbkey=Gene;gene=moaE;gene_biotype=protein_coding;locus_tag=ECOLIN_04065;ID=cds749;Parent=gene793;Dbxref=NCBI_GP:AID77809.1;Name=AID77809.1;Note=catalyzes the conversion of molybdopterin precursor Z into molybdopterin;gbkey=CDS;gene=moaE;product=molybdopterin guanine dinucleotide biosynthesis protein MoaE;protein_id=AID77809.1;transl_table=11
ECOLIN_04070:membrane protein	ECOLIN_04070	1178.6	3829	2335.12	1.66669	0.196762	2.44149e-17	1.29414e-16	0.96653	0.197039	9.33026e-07	3.94138e-06	ECOLIN_04070	ID=gene794;Name=ECOLIN_04070;gbkey=Gene;gene_biotype=protein_coding;locus_tag=ECOLIN_04070;ID=cds750;Parent=gene794;Dbxref=NCBI_GP:AID77810.1;Name=AID77810.1;gbkey=CDS;product=membrane protein;protein_id=AID77810.1;transl_table=11
ECOLIN_04080:hypothetical protein	ECOLIN_04080	33.1725	31.7806	36.1024	-0.0482126	0.328415	0.883287	0.903457	0.126116	0.326557	0.699348	0.767032	ECOLIN_04080	ID=gene795;Name=ECOLIN_04080;gbkey=Gene;gene_biotype=protein_coding;locus_tag=ECOLIN_04080;ID=cds751;Parent=gene795;Dbxref=NCBI_GP:AID77811.1;Name=AID77811.1;gbkey=CDS;product=hypothetical protein;protein_id=AID77811.1;transl_table=11
ECOLIN_04085:membrane protein	ECOLIN_04085	33.2197	80.9404	108.685	1.23687	0.26918	4.32839e-06	1.06591e-05	1.64884	0.266368	6.01276e-10	3.86246e-09	ECOLIN_04085	ID=gene796;Name=ECOLIN_04085;gbkey=Gene;gene_biotype=protein_coding;locus_tag=ECOLIN_04085;ID=cds752;Parent=gene796;Dbxref=NCBI_GP:AID77812.1;Name=AID77812.1;gbkey=CDS;product=membrane protein;protein_id=AID77812.1;transl_table=11
ECOLIN_04090:cardiolipin synthase 2	ECOLIN_04090	48.4664	106.813	185.539	1.10006	0.23961	4.4103e-06	1.08501e-05	1.8757	0.235161	1.50879e-15	1.80329e-14	ECOLIN_04090	ID=gene797;Name=ECOLIN_04090;gbkey=Gene;gene_biotype=protein_coding;locus_tag=ECOLIN_04090;ID=cds753;Parent=gene797;Dbxref=NCBI_GP:AID77813.1;Name=AID77813.1;gbkey=CDS;product=cardiolipin synthase 2;protein_id=AID77813.1;transl_table=11
ECOLIN_04095:hypothetical protein	ECOLIN_04095	16.9212	102.57	129.334	2.48246	0.273301	1.05372e-19	6.3504e-19	2.80538	0.271577	5.15857e-25	1.49991e-23	ECOLIN_04095	ID=gene798;Name=ECOLIN_04095;gbkey=Gene;gene_biotype=protein_coding;locus_tag=ECOLIN_04095;ID=cds754;Parent=gene798;Dbxref=NCBI_GP:AID77814.1;Name=AID77814.1;gbkey=CDS;product=hypothetical protein;protein_id=AID77814.1;transl_table=11
ECOLIN_04100:membrane protein	ECOLIN_04100	93.4093	106.726	131.846	0.176668	0.204678	0.388057	0.444874	0.480683	0.20257	0.0176481	0.034903	ECOLIN_04100	ID=gene799;Name=ECOLIN_04100;gbkey=Gene;gene_biotype=protein_coding;locus_tag=ECOLIN_04100;ID=cds755;Parent=gene799;Dbxref=NCBI_GP:AID77815.1;Name=AID77815.1;gbkey=CDS;product=membrane protein;protein_id=AID77815.1;transl_table=11
ECOLIN_04105:membrane protein	ECOLIN_04105	359.753	190.796	401.546	-0.899218	0.150382	2.23732e-09	7.2093e-09	0.155084	0.145048	0.284986	0.376848	ECOLIN_04105	ID=gene800;Name=ECOLIN_04105;gbkey=Gene;gene_biotype=protein_coding;locus_tag=ECOLIN_04105;ID=cds756;Parent=gene800;Dbxref=NCBI_GP:AID77816.1;Name=AID77816.1;gbkey=CDS;product=membrane protein;protein_id=AID77816.1;transl_table=11
ECOLIN_04110:membrane protein	ECOLIN_04110	276.445	208.63	336.626	-0.397268	0.174444	0.0227661	0.0346156	0.277807	0.171572	0.105406	0.165012	ECOLIN_04110	ID=gene801;Name=ECOLIN_04110;gbkey=Gene;gene_biotype=protein_coding;locus_tag=ECOLIN_04110;ID=cds757;Parent=gene801;Dbxref=NCBI_GP:AID77817.1;Name=AID77817.1;gbkey=CDS;product=membrane protein;protein_id=AID77817.1;transl_table=11
ECOLIN_04115:multidrug ABC transporter ATP-binding protein	ECOLIN_04115	1064.59	1148.31	1360.32	0.107506	0.160554	0.503118	0.559996	0.348737	0.160361	0.029653	0.0550129	ECOLIN_04115	ID=gene802;Name=ECOLIN_04115;gbkey=Gene;gene_biotype=protein_coding;locus_tag=ECOLIN_04115;ID=cds758;Parent=gene802;Dbxref=NCBI_GP:AID77818.1;Name=AID77818.1;gbkey=CDS;product=multidrug ABC transporter ATP-binding protein;protein_id=AID77818.1;transl_table=11
ECOLIN_04120:transporter	ECOLIN_04120	719.829	1151.2	981.067	0.667154	0.172858	0.000113597	0.00024251	0.438861	0.173197	0.0112809	0.0233119	ECOLIN_04120	ID=gene803;Name=ECOLIN_04120;gbkey=Gene;gene_biotype=protein_coding;locus_tag=ECOLIN_04120;ID=cds759;Parent=gene803;Dbxref=NCBI_GP:AID77819.1;Name=AID77819.1;gbkey=CDS;product=transporter;protein_id=AID77819.1;transl_table=11
ECOLIN_04125:transcriptional regulator	ECOLIN_04125	357.414	568.847	498.078	0.666243	0.134471	7.25049e-07	1.92366e-06	0.472554	0.135249	0.000475916	0.00132563	ECOLIN_04125	ID=gene804;Name=ECOLIN_04125;gbkey=Gene;gene_biotype=protein_coding;locus_tag=ECOLIN_04125;ID=cds760;Parent=gene804;Dbxref=NCBI_GP:AID77820.1;Name=AID77820.1;gbkey=CDS;product=transcriptional regulator;protein_id=AID77820.1;transl_table=11
ECOLIN_04130:ATP-dependent RNA helicase RhlE	ECOLIN_04130	1512.8	340.43	421.717	-2.13454	0.143478	4.64152e-50	1.30382e-48	-1.82515	0.142487	1.45614e-37	9.52621e-36	ECOLIN_04130	ID=gene805;Name=ECOLIN_04130;gbkey=Gene;gene_biotype=protein_coding;locus_tag=ECOLIN_04130;ID=cds761;Parent=gene805;Dbxref=NCBI_GP:AID77821.1;Name=AID77821.1;Note=this helicase is not essential cell growth;gbkey=CDS;product=ATP-dependent RNA helicase RhlE;protein_id=AID77821.1;transl_table=11
ECOLIN_04135:hypothetical protein	ECOLIN_04135	43.9133	96.0556	51.3939	1.09347	0.241974	6.21498e-06	1.51031e-05	0.220041	0.252949	0.384355	0.481363	ECOLIN_04135	ID=gene806;Name=ECOLIN_04135;gbkey=Gene;gene_biotype=protein_coding;locus_tag=ECOLIN_04135;ID=cds762;Parent=gene806;Dbxref=NCBI_GP:AID77822.1;Name=AID77822.1;gbkey=CDS;product=hypothetical protein;protein_id=AID77822.1;transl_table=11
ECOLIN_04140:ATP-dependent DNA helicase DinG	ECOLIN_04140	509.03	644.16	369.813	0.332718	0.167122	0.0464944	0.0669089	-0.458447	0.16938	0.00679739	0.0148101	dinG	ID=gene807;Name=dinG;gbkey=Gene;gene=dinG;gene_biotype=protein_coding;locus_tag=ECOLIN_04140;ID=cds763;Parent=gene807;Dbxref=NCBI_GP:AID77823.1;Name=AID77823.1;Note=helicase involved in DNA repair and perhaps also replication;gbkey=CDS;gene=dinG;product=ATP-dependent DNA helicase DinG;protein_id=AID77823.1;transl_table=11
ECOLIN_04145:glycosyl transferase	ECOLIN_04145	675.319	2136.21	1370.73	1.64492	0.141333	2.62219e-31	2.87171e-30	1.00917	0.14197	1.17478e-12	1.05243e-11	ECOLIN_04145	ID=gene808;Name=ECOLIN_04145;gbkey=Gene;gene_biotype=protein_coding;locus_tag=ECOLIN_04145;ID=cds764;Parent=gene808;Dbxref=NCBI_GP:AID77824.1;Name=AID77824.1;gbkey=CDS;product=glycosyl transferase;protein_id=AID77824.1;transl_table=11
ECOLIN_04150:dehydrogenase	ECOLIN_04150	1451.42	3506.43	2903.83	1.25467	0.167831	7.67541e-14	3.32423e-13	0.985911	0.167965	4.3648e-09	2.55315e-08	ECOLIN_04150	ID=gene809;Name=ECOLIN_04150;gbkey=Gene;gene_biotype=protein_coding;locus_tag=ECOLIN_04150;ID=cds765;Parent=gene809;Dbxref=NCBI_GP:AID77825.1;Name=AID77825.1;gbkey=CDS;product=dehydrogenase;protein_id=AID77825.1;transl_table=11
ECOLIN_04155:hypothetical protein	ECOLIN_04155	138.367	2529.67	370.973	4.14992	0.148033	6.29053e-173	2.23404e-170	1.40097	0.152958	5.22753e-20	9.41713e-19	ECOLIN_04155	ID=gene810;Name=ECOLIN_04155;gbkey=Gene;gene_biotype=protein_coding;locus_tag=ECOLIN_04155;ID=cds766;Parent=gene810;Dbxref=NCBI_GP:AID77826.1;Name=AID77826.1;gbkey=CDS;product=hypothetical protein;protein_id=AID77826.1;transl_table=11
ECOLIN_04160:hypothetical protein	ECOLIN_04160	58.8024	180.052	283.938	1.57734	0.209021	4.47782e-14	1.9685e-13	2.21978	0.206387	5.58527e-27	1.85133e-25	ECOLIN_04160	ID=gene811;Name=ECOLIN_04160;gbkey=Gene;gene_biotype=protein_coding;locus_tag=ECOLIN_04160;ID=cds767;Parent=gene811;Dbxref=NCBI_GP:AID77827.1;Name=AID77827.1;gbkey=CDS;product=hypothetical protein;protein_id=AID77827.1;transl_table=11
ECOLIN_04165:Fe(II)-dependent oxygenase	ECOLIN_04165	61.8495	107.717	100.036	0.789929	0.208999	0.000157096	0.000330127	0.682483	0.210594	0.00119216	0.00306486	ECOLIN_04165	ID=gene812;Name=ECOLIN_04165;gbkey=Gene;gene_biotype=protein_coding;locus_tag=ECOLIN_04165;ID=cds768;Parent=gene812;Dbxref=NCBI_GP:AID77828.1;Name=AID77828.1;gbkey=CDS;product=Fe(II)-dependent oxygenase;protein_id=AID77828.1;transl_table=11
ECOLIN_04170:catecholate siderophore receptor Fiu	ECOLIN_04170	129.595	169.327	153.685	0.378303	0.190604	0.0471713	0.0677261	0.241557	0.191948	0.20823	0.293125	ECOLIN_04170	ID=gene813;Name=ECOLIN_04170;gbkey=Gene;gene_biotype=protein_coding;locus_tag=ECOLIN_04170;ID=cds769;Parent=gene813;Dbxref=NCBI_GP:AID77829.1;Name=AID77829.1;Note=Fiu%3B YbiL%3B porin involved in the uptake of iron complexed with catecholate siderophores (e.g. dihydroxybenzoylserine%2C dihydroxybenzoate) and beta lactam agents%3B Fiu interacts with TonB which provides the energy required for tran…
ECOLIN_04175:hypothetical protein	ECOLIN_04175	36.148	223.376	131.102	2.5578	0.234374	9.95393e-28	9.06428e-27	1.79331	0.238677	5.75431e-14	5.98545e-13	ECOLIN_04175	ID=gene814;Name=ECOLIN_04175;gbkey=Gene;gene_biotype=protein_coding;locus_tag=ECOLIN_04175;ID=cds770;Parent=gene814;Dbxref=NCBI_GP:AID77830.1;Name=AID77830.1;gbkey=CDS;product=hypothetical protein;protein_id=AID77830.1;transl_table=11
ECOLIN_04180:23S rRNA methyltransferase	ECOLIN_04180	179.776	145.838	145.871	-0.303794	0.19477	0.118818	0.157243	-0.295873	0.195155	0.129497	0.196358	ECOLIN_04180	ID=gene815;Name=ECOLIN_04180;gbkey=Gene;gene_biotype=protein_coding;locus_tag=ECOLIN_04180;ID=cds771;Parent=gene815;Dbxref=NCBI_GP:AID77831.1;Name=AID77831.1;gbkey=CDS;product=23S rRNA methyltransferase;protein_id=AID77831.1;transl_table=11
ECOLIN_04185:mechanosensitive channel protein	ECOLIN_04185	120.85	220.604	221.656	0.843676	0.193099	1.24735e-05	2.95605e-05	0.85091	0.193365	1.07978e-05	3.92446e-05	ECOLIN_04185	ID=gene816;Name=ECOLIN_04185;gbkey=Gene;gene_biotype=protein_coding;locus_tag=ECOLIN_04185;ID=cds772;Parent=gene816;Dbxref=NCBI_GP:AID77832.1;Name=AID77832.1;gbkey=CDS;product=mechanosensitive channel protein;protein_id=AID77832.1;transl_table=11
ECOLIN_04190:glutamine ABC transporter ATP-binding protein	ECOLIN_04190	3831.22	1846.89	2425.9	-1.02933	0.213446	1.41811e-06	3.65498e-06	-0.6446	0.213299	0.00251066	0.00605384	glnQ	ID=gene817;Name=glnQ;gbkey=Gene;gene=glnQ;gene_biotype=protein_coding;locus_tag=ECOLIN_04190;ID=cds773;Parent=gene817;Dbxref=NCBI_GP:AID77833.1;Name=AID77833.1;Note=similar to ATP-binding component of ABC transporters;gbkey=CDS;gene=glnQ;product=glutamine ABC transporter ATP-binding protein;protein_id=AID77833.1;transl_table=11
ECOLIN_04195:glutamine ABC transporter permease	ECOLIN_04195	2771.9	1230.13	1503.63	-1.14532	0.216517	1.2247e-07	3.47954e-07	-0.861939	0.216363	6.78304e-05	0.000218428	glnP	ID=gene818;Name=glnP;gbkey=Gene;gene=glnP;gene_biotype=protein_coding;locus_tag=ECOLIN_04195;ID=cds774;Parent=gene818;Dbxref=NCBI_GP:AID77834.1;Name=AID77834.1;Note=similar to permease component of ABC transporters%3B mutations impair ability of Escherichia coli to transport and utilize glutamine;gbkey=CDS;gene=glnP;product=glutamine ABC transporter permease;protein_id=AID77834.1;transl_table=11
ECOLIN_04200:glutamine ABC transporter substrate-bindnig protein	ECOLIN_04200	9236.33	13265.1	9612.99	0.504248	0.259557	0.0520495	0.0741094	0.0555871	0.259592	0.830444	0.874781	glnH	ID=gene819;Name=glnH;gbkey=Gene;gene=glnH;gene_biotype=protein_coding;locus_tag=ECOLIN_04200;ID=cds775;Parent=gene819;Dbxref=NCBI_GP:AID77835.1;Name=AID77835.1;Note=similar to periplasmic-binding component of ABC transporters;gbkey=CDS;gene=glnH;product=glutamine ABC transporter substrate-bindnig protein;protein_id=AID77835.1;transl_table=11
ECOLIN_04205:DNA starvation/stationary phase protection protein Dps	ECOLIN_04205	894.158	29553.4	7609.31	4.80546	0.301998	5.21236e-57	1.91969e-55	2.9362	0.302087	2.48508e-22	5.46718e-21	ECOLIN_04205	ID=gene820;Name=ECOLIN_04205;gbkey=Gene;gene_biotype=protein_coding;locus_tag=ECOLIN_04205;ID=cds776;Parent=gene820;Dbxref=NCBI_GP:AID77836.1;Name=AID77836.1;Note=binds DNA in a non-sequence-specific manner and is abundant during stationary phase%3B forms a DNA-protein crystal that protects DNA from damage%3B required for normal starvation response and long-term stationary viability%3B forms a ho…
ECOLIN_04210:threonine transporter	ECOLIN_04210	232.825	115.325	161.402	-1.00316	0.170127	3.71207e-09	1.16961e-08	-0.522519	0.166223	0.00166953	0.0041713	ECOLIN_04210	ID=gene821;Name=ECOLIN_04210;gbkey=Gene;gene_biotype=protein_coding;locus_tag=ECOLIN_04210;ID=cds777;Parent=gene821;Dbxref=NCBI_GP:AID77837.1;Name=AID77837.1;gbkey=CDS;product=threonine transporter;protein_id=AID77837.1;transl_table=11
ECOLIN_04215:membrane protein	ECOLIN_04215	16909.8	25780.4	34612.8	0.601807	0.147593	4.55255e-05	0.000101276	1.02217	0.147575	4.31578e-12	3.60639e-11	ompX	ID=gene822;Name=ompX;gbkey=Gene;gene=ompX;gene_biotype=protein_coding;locus_tag=ECOLIN_04215;ID=cds778;Parent=gene822;Dbxref=NCBI_GP:AID77838.1;Name=AID77838.1;Note=OmpX%3B involved in cell adhesion%3B forms an eight-stranded antiparallel beta-barrel that protrudes from the cell surface%3B mutations in the gene increase cell-surface contact in fimbriated strains but decrease contact in nonfimbria…
ECOLIN_04220:phosphoethanolamine transferase	ECOLIN_04220	326.796	117.514	169.667	-1.45302	0.180469	8.18923e-16	3.98404e-15	-0.926179	0.17658	1.56214e-07	7.33422e-07	ECOLIN_04220	ID=gene823;Name=ECOLIN_04220;gbkey=Gene;gene_biotype=protein_coding;locus_tag=ECOLIN_04220;ID=cds779;Parent=gene823;Dbxref=NCBI_GP:AID77839.1;Name=AID77839.1;gbkey=CDS;product=phosphoethanolamine transferase;protein_id=AID77839.1;transl_table=11
ECOLIN_04230:manganese transport regulator MntR	ECOLIN_04230	298.107	246.791	199.183	-0.270931	0.131474	0.0393292	0.0573446	-0.578217	0.134184	1.63893e-05	5.79984e-05	ECOLIN_04230	ID=gene824;Name=ECOLIN_04230;gbkey=Gene;gene_biotype=protein_coding;locus_tag=ECOLIN_04230;ID=cds780;Parent=gene824;Dbxref=NCBI_GP:AID77840.1;Name=AID77840.1;Note=Transcriptional regulator that represses the manganese transporter MntH when manganese is present;gbkey=CDS;product=manganese transport regulator MntR;protein_id=AID77840.1;transl_table=11
ECOLIN_04235:membrane protein	ECOLIN_04235	349.118	178.658	151.923	-0.952416	0.155809	9.79534e-10	3.24075e-09	-1.18733	0.158241	6.22123e-14	6.44416e-13	ECOLIN_04235	ID=gene825;Name=ECOLIN_04235;gbkey=Gene;gene_biotype=protein_coding;locus_tag=ECOLIN_04235;ID=cds781;Parent=gene825;Dbxref=NCBI_GP:AID77841.1;Name=AID77841.1;gbkey=CDS;product=membrane protein;protein_id=AID77841.1;transl_table=11
ECOLIN_04240:L%2CD-transpeptidase	ECOLIN_04240	4682.75	1994.27	3395.73	-1.22085	0.136299	3.33089e-19	1.95297e-18	-0.459632	0.135863	0.000716861	0.00193288	ECOLIN_04240	ID=gene826;Name=ECOLIN_04240;gbkey=Gene;gene_biotype=protein_coding;locus_tag=ECOLIN_04240;ID=cds782;Parent=gene826;Dbxref=NCBI_GP:AID77842.1;Name=AID77842.1;gbkey=CDS;product=L%2CD-transpeptidase;protein_id=AID77842.1;transl_table=11
ECOLIN_04245:ABC transporter ATP-binding protein	ECOLIN_04245	3270.3	1280.65	2003.41	-1.34162	0.138143	2.68407e-22	1.83313e-21	-0.700339	0.137566	3.56342e-07	1.58615e-06	ECOLIN_04245	ID=gene827;Name=ECOLIN_04245;gbkey=Gene;gene_biotype=protein_coding;locus_tag=ECOLIN_04245;ID=cds783;Parent=gene827;Dbxref=NCBI_GP:AID77843.1;Name=AID77843.1;gbkey=CDS;product=ABC transporter ATP-binding protein;protein_id=AID77843.1;transl_table=11
ECOLIN_04250:sugar phosphatase	ECOLIN_04250	492.611	490.429	461.197	-0.00505099	0.218347	0.981544	0.985708	-0.0921428	0.218643	0.67344	0.744904	ECOLIN_04250	ID=gene828;Name=ECOLIN_04250;gbkey=Gene;gene_biotype=protein_coding;locus_tag=ECOLIN_04250;ID=cds784;Parent=gene828;Dbxref=NCBI_GP:AID77844.1;Name=AID77844.1;gbkey=CDS;product=sugar phosphatase;protein_id=AID77844.1;transl_table=11
ECOLIN_04255:formate acetyltransferase	ECOLIN_04255	169.941	229.785	204.818	0.42811	0.161931	0.00819845	0.0134887	0.264771	0.163294	0.104923	0.164411	ECOLIN_04255	ID=gene829;Name=ECOLIN_04255;gbkey=Gene;gene_biotype=protein_coding;locus_tag=ECOLIN_04255;ID=cds785;Parent=gene829;Dbxref=NCBI_GP:AID77845.1;Name=AID77845.1;gbkey=CDS;product=formate acetyltransferase;protein_id=AID77845.1;transl_table=11
ECOLIN_04260:pyruvate formate lyase-activating protein	ECOLIN_04260	29.1102	36.2402	35.5495	0.31501	0.296786	0.288506	0.345152	0.286649	0.298325	0.336622	0.432701	ECOLIN_04260	ID=gene830;Name=ECOLIN_04260;gbkey=Gene;gene_biotype=protein_coding;locus_tag=ECOLIN_04260;ID=cds786;Parent=gene830;Dbxref=NCBI_GP:AID77846.1;Name=AID77846.1;gbkey=CDS;product=pyruvate formate lyase-activating protein;protein_id=AID77846.1;transl_table=11
ECOLIN_04265:fructose-6-phosphate aldolase	ECOLIN_04265	113.055	289.507	219.919	1.33903	0.180862	1.32572e-13	5.6872e-13	0.945799	0.182986	2.35718e-07	1.08217e-06	ECOLIN_04265	ID=gene831;Name=ECOLIN_04265;gbkey=Gene;gene_biotype=protein_coding;locus_tag=ECOLIN_04265;ID=cds787;Parent=gene831;Dbxref=NCBI_GP:AID77847.1;Name=AID77847.1;Note=similar to transaldolase from Escherichia coli%3B many organisms have multiple copies;gbkey=CDS;product=fructose-6-phosphate aldolase;protein_id=AID77847.1;transl_table=11
ECOLIN_04270:molybdopterin-synthase adenylyltransferase	ECOLIN_04270	391.024	511.169	417.775	0.38026	0.166151	0.0220999	0.033685	0.0921718	0.167128	0.581289	0.664865	ECOLIN_04270	ID=gene832;Name=ECOLIN_04270;gbkey=Gene;gene_biotype=protein_coding;locus_tag=ECOLIN_04270;ID=cds788;Parent=gene832;Dbxref=NCBI_GP:AID77848.1;Name=AID77848.1;gbkey=CDS;product=molybdopterin-synthase adenylyltransferase;protein_id=AID77848.1;transl_table=11
ECOLIN_04275:molybdopterin biosynthesis protein MoeA	ECOLIN_04275	694.135	1104.47	725.326	0.659414	0.174526	0.000157896	0.000331668	0.0615863	0.175435	0.725552	0.788747	ECOLIN_04275	ID=gene833;Name=ECOLIN_04275;gbkey=Gene;gene_biotype=protein_coding;locus_tag=ECOLIN_04275;ID=cds789;Parent=gene833;Dbxref=NCBI_GP:AID77849.1;Name=AID77849.1;Note=is involved in the formation of active molybdenum cofactor and the chelation of molybdenum;gbkey=CDS;product=molybdopterin biosynthesis protein MoeA;protein_id=AID77849.1;transl_table=11
ECOLIN_04280:isoaspartyl peptidase	ECOLIN_04280	2690.91	1415.59	4225.01	-0.905879	0.211883	1.9081e-05	4.42907e-05	0.63615	0.211264	0.00260248	0.00625702	ECOLIN_04280	ID=gene834;Name=ECOLIN_04280;gbkey=Gene;gene_biotype=protein_coding;locus_tag=ECOLIN_04280;ID=cds790;Parent=gene834;Dbxref=NCBI_GP:AID77850.1;Name=AID77850.1;gbkey=CDS;product=isoaspartyl peptidase;protein_id=AID77850.1;transl_table=11
ECOLIN_04285:glutathione ABC transporter ATP-binding protein	ECOLIN_04285	3172.45	1340.73	5297.79	-1.22113	0.185769	4.91764e-11	1.79125e-10	0.727075	0.184901	8.41621e-05	0.000267212	ECOLIN_04285	ID=gene835;Name=ECOLIN_04285;gbkey=Gene;gene_biotype=protein_coding;locus_tag=ECOLIN_04285;ID=cds791;Parent=gene835;Dbxref=NCBI_GP:AID77851.1;Name=AID77851.1;Note=with GsiBCD is involved in glutathione import%3B GsiA contains 2 ATP-binding domains;gbkey=CDS;product=glutathione ABC transporter ATP-binding protein;protein_id=AID77851.1;transl_table=11
ECOLIN_04290:glutathione ABC transporter substrate-binding protein	ECOLIN_04290	2878.28	957.486	4931.97	-1.57229	0.13608	7.03751e-31	7.52484e-30	0.769934	0.134199	9.623e-09	5.33991e-08	ECOLIN_04290	ID=gene836;Name=ECOLIN_04290;gbkey=Gene;gene_biotype=protein_coding;locus_tag=ECOLIN_04290;ID=cds792;Parent=gene836;Dbxref=NCBI_GP:AID77852.1;Name=AID77852.1;Note=with GsiACD is involved in the transport of glutathione into the cell;gbkey=CDS;product=glutathione ABC transporter substrate-binding protein;protein_id=AID77852.1;transl_table=11
ECOLIN_04295:glutathione ABC transporter permease	ECOLIN_04295	1073.51	291.4	1706.78	-1.85334	0.168313	3.3715e-28	3.15689e-27	0.660295	0.163269	5.25013e-05	0.000170947	ECOLIN_04295	ID=gene837;Name=ECOLIN_04295;gbkey=Gene;gene_biotype=protein_coding;locus_tag=ECOLIN_04295;ID=cds793;Parent=gene837;Dbxref=NCBI_GP:AID77853.1;Name=AID77853.1;Note=with GsiABD is involved in the transport of glutathione into the cell;gbkey=CDS;product=glutathione ABC transporter permease;protein_id=AID77853.1;transl_table=11
ECOLIN_04300:glutathione ABC transporter permease	ECOLIN_04300	878.29	128.945	983.761	-2.71431	0.187168	1.17623e-47	2.78487e-46	0.16115	0.176555	0.361378	0.458003	ECOLIN_04300	ID=gene838;Name=ECOLIN_04300;gbkey=Gene;gene_biotype=protein_coding;locus_tag=ECOLIN_04300;ID=cds794;Parent=gene838;Dbxref=NCBI_GP:AID77854.1;Name=AID77854.1;Note=with GsiABD is involved in the transport of glutathione into the cell;gbkey=CDS;product=glutathione ABC transporter permease;protein_id=AID77854.1;transl_table=11
ECOLIN_04305:c-di-GMP phosphodiesterase	ECOLIN_04305	734.208	127.682	714.895	-2.45981	0.217963	1.54886e-29	1.55293e-28	-0.0366714	0.209641	0.861139	0.898925	ECOLIN_04305	ID=gene839;Name=ECOLIN_04305;gbkey=Gene;gene_biotype=protein_coding;locus_tag=ECOLIN_04305;ID=cds795;Parent=gene839;Dbxref=NCBI_GP:AID77855.1;Name=AID77855.1;gbkey=CDS;product=c-di-GMP phosphodiesterase;protein_id=AID77855.1;transl_table=11
ECOLIN_04310:hypothetical protein	ECOLIN_04310	394.796	116.945	367.019	-1.7125	0.204872	6.33136e-17	3.2894e-16	-0.101123	0.196814	0.607393	0.687917	ECOLIN_04310	ID=gene840;Name=ECOLIN_04310;gbkey=Gene;gene_biotype=protein_coding;locus_tag=ECOLIN_04310;ID=cds796;Parent=gene840;Dbxref=NCBI_GP:AID77856.1;Name=AID77856.1;gbkey=CDS;product=hypothetical protein;protein_id=AID77856.1;transl_table=11
ECOLIN_04315:ribosomal protein S12 methylthiotransferase	ECOLIN_04315	1221.43	259.971	514.384	-2.20885	0.154606	2.63784e-46	5.96153e-45	-1.23182	0.151032	3.4633e-16	4.39273e-15	rimO	ID=gene841;Name=rimO;gbkey=Gene;gene=rimO;gene_biotype=protein_coding;locus_tag=ECOLIN_04315;ID=cds797;Parent=gene841;Dbxref=NCBI_GP:AID77857.1;Name=AID77857.1;Note=catalyzes the methylthiolation of an aspartic acid residue of the S12 protein of the 30S ribosomal subunit;gbkey=CDS;gene=rimO;product=ribosomal protein S12 methylthiotransferase;protein_id=AID77857.1;transl_table=11
ECOLIN_04320:biofilm formation regulatory protein BssR	ECOLIN_04320	313.98	631.91	926.821	0.994892	0.165361	1.78252e-09	5.7964e-09	1.53762	0.164534	9.16646e-21	1.77785e-19	bssR	ID=gene842;Name=bssR;gbkey=Gene;gene=bssR;gene_biotype=protein_coding;gene_synonym=yliH;locus_tag=ECOLIN_04320;ID=cds798;Parent=gene842;Dbxref=NCBI_GP:AID77858.1;Name=AID77858.1;Note=BssS%3B regulator of biofilm through signal secretion%3B disruption of this gene in Escherichia coli led to effects on biofilm formation%2C alteration in expression of a number of genes and mutations in bssS led to d…
ECOLIN_04325:aldose dehydrogenase	ECOLIN_04325	57.029	155.609	94.7729	1.4184	0.193601	2.36434e-13	9.9119e-13	0.716489	0.200366	0.000349015	0.00100191	ECOLIN_04325	ID=gene843;Name=ECOLIN_04325;gbkey=Gene;gene_biotype=protein_coding;locus_tag=ECOLIN_04325;ID=cds799;Parent=gene843;Dbxref=NCBI_GP:AID77859.1;Name=AID77859.1;gbkey=CDS;product=aldose dehydrogenase;protein_id=AID77859.1;transl_table=11
ECOLIN_04330:glutathione S-transferase	ECOLIN_04330	847.04	2384.73	2059.88	1.48205	0.123167	2.38877e-33	2.95447e-32	1.27166	0.123388	6.61215e-25	1.90032e-23	ECOLIN_04330	ID=gene844;Name=ECOLIN_04330;gbkey=Gene;gene_biotype=protein_coding;locus_tag=ECOLIN_04330;ID=cds800;Parent=gene844;Dbxref=NCBI_GP:AID77860.1;Name=AID77860.1;gbkey=CDS;product=glutathione S-transferase;protein_id=AID77860.1;transl_table=11
ECOLIN_04335:peptidase M15	ECOLIN_04335	795.68	3194.25	1990.79	1.97284	0.179561	4.41061e-28	4.10666e-27	1.30085	0.179912	4.81191e-13	4.48871e-12	ECOLIN_04335	ID=gene845;Name=ECOLIN_04335;gbkey=Gene;gene_biotype=protein_coding;locus_tag=ECOLIN_04335;ID=cds801;Parent=gene845;Dbxref=NCBI_GP:AID77861.1;Name=AID77861.1;gbkey=CDS;product=peptidase M15;protein_id=AID77861.1;transl_table=11
ECOLIN_04340:DeoR faimly transcriptional regulator	ECOLIN_04340	924.062	1260.74	1303	0.444114	0.126577	0.000450366	0.000892474	0.49037	0.126598	0.000107309	0.000337044	ECOLIN_04340	ID=gene846;Name=ECOLIN_04340;gbkey=Gene;gene_biotype=protein_coding;locus_tag=ECOLIN_04340;ID=cds802;Parent=gene846;Dbxref=NCBI_GP:AID77862.1;Name=AID77862.1;gbkey=CDS;product=DeoR faimly transcriptional regulator;protein_id=AID77862.1;transl_table=11
ECOLIN_04345:UDP pyrophosphate phosphatase	ECOLIN_04345	1935.38	3333.12	4154.72	0.775444	0.149799	2.26001e-07	6.26005e-07	1.0897	0.1497	3.35726e-13	3.21624e-12	ECOLIN_04345	ID=gene847;Name=ECOLIN_04345;gbkey=Gene;gene_biotype=protein_coding;locus_tag=ECOLIN_04345;ID=cds803;Parent=gene847;Dbxref=NCBI_GP:AID77863.1;Name=AID77863.1;gbkey=CDS;product=UDP pyrophosphate phosphatase;protein_id=AID77863.1;transl_table=11
ECOLIN_04350:multidrug transporter	ECOLIN_04350	377.094	307.506	394.208	-0.294876	0.13254	0.026094	0.0391725	0.0625491	0.131126	0.633351	0.711643	ECOLIN_04350	ID=gene848;Name=ECOLIN_04350;gbkey=Gene;gene_biotype=protein_coding;locus_tag=ECOLIN_04350;ID=cds804;Parent=gene848;Dbxref=NCBI_GP:AID77864.1;Name=AID77864.1;gbkey=CDS;product=multidrug transporter;protein_id=AID77864.1;transl_table=11
ECOLIN_04355:hypothetical protein	ECOLIN_04355	103.329	105.763	115.72	0.0296256	0.174068	0.864856	0.887892	0.157622	0.173307	0.363089	0.459642	ECOLIN_04355	ID=gene849;Name=ECOLIN_04355;gbkey=Gene;gene_biotype=protein_coding;locus_tag=ECOLIN_04355;ID=cds805;Parent=gene849;Dbxref=NCBI_GP:AID77865.1;Name=AID77865.1;gbkey=CDS;product=hypothetical protein;protein_id=AID77865.1;transl_table=11
ECOLIN_04360:sugar phosphatase	ECOLIN_04360	322.884	267.517	274.247	-0.260913	0.230096	0.256824	0.312437	-0.2281	0.23019	0.321725	0.41706	ECOLIN_04360	ID=gene850;Name=ECOLIN_04360;gbkey=Gene;gene_biotype=protein_coding;locus_tag=ECOLIN_04360;ID=cds806;Parent=gene850;Dbxref=NCBI_GP:AID77866.1;Name=AID77866.1;gbkey=CDS;product=sugar phosphatase;protein_id=AID77866.1;transl_table=11
ECOLIN_04365:membrane protein	ECOLIN_04365	276.187	159.497	161.104	-0.781453	0.180374	1.47499e-05	3.47401e-05	-0.766256	0.180703	2.23099e-05	7.77329e-05	ECOLIN_04365	ID=gene851;Name=ECOLIN_04365;gbkey=Gene;gene_biotype=protein_coding;locus_tag=ECOLIN_04365;ID=cds807;Parent=gene851;Dbxref=NCBI_GP:AID77867.1;Name=AID77867.1;gbkey=CDS;product=membrane protein;protein_id=AID77867.1;transl_table=11
ECOLIN_04370:DeoR faimly transcriptional regulator	ECOLIN_04370	94.3132	65.571	70.5406	-0.516568	0.209044	0.01347	0.021397	-0.418	0.208472	0.0449565	0.0792356	ECOLIN_04370	ID=gene852;Name=ECOLIN_04370;gbkey=Gene;gene_biotype=protein_coding;locus_tag=ECOLIN_04370;ID=cds808;Parent=gene852;Dbxref=NCBI_GP:AID77868.1;Name=AID77868.1;gbkey=CDS;product=DeoR faimly transcriptional regulator;protein_id=AID77868.1;transl_table=11
ECOLIN_04375:hypothetical protein	ECOLIN_04375	45.3778	18.6097	34.1172	-1.22114	0.295333	3.55292e-05	7.99687e-05	-0.40066	0.275708	0.146167	0.217587	ECOLIN_04375	ID=gene853;Name=ECOLIN_04375;gbkey=Gene;gene_biotype=protein_coding;locus_tag=ECOLIN_04375;ID=cds809;Parent=gene853;Dbxref=NCBI_GP:AID77869.1;Name=AID77869.1;gbkey=CDS;product=hypothetical protein;protein_id=AID77869.1;transl_table=11
ECOLIN_04380:hypothetical protein	ECOLIN_04380	51.8143	20.7398	30.2365	-1.28642	0.277752	3.62966e-06	9.00983e-06	-0.75779	0.264617	0.00418691	0.00960652	ECOLIN_04380	ID=gene854;Name=ECOLIN_04380;gbkey=Gene;gene_biotype=protein_coding;locus_tag=ECOLIN_04380;ID=cds810;Parent=gene854;Dbxref=NCBI_GP:AID77870.1;Name=AID77870.1;gbkey=CDS;product=hypothetical protein;protein_id=AID77870.1;transl_table=11
ECOLIN_04385:transporter	ECOLIN_04385	1226.81	651.342	805.006	-0.909406	0.110073	1.43445e-16	7.24805e-16	-0.6044	0.109395	3.29651e-08	1.67247e-07	ECOLIN_04385	ID=gene855;Name=ECOLIN_04385;gbkey=Gene;gene_biotype=protein_coding;locus_tag=ECOLIN_04385;ID=cds811;Parent=gene855;Dbxref=NCBI_GP:AID77871.1;Name=AID77871.1;gbkey=CDS;product=transporter;protein_id=AID77871.1;transl_table=11
ECOLIN_04390:membrane protein	ECOLIN_04390	527.252	504.915	328.465	-0.0599605	0.137671	0.663174	0.709555	-0.67793	0.140301	1.35181e-06	5.59634e-06	ECOLIN_04390	ID=gene856;Name=ECOLIN_04390;gbkey=Gene;gene_biotype=protein_coding;locus_tag=ECOLIN_04390;ID=cds812;Parent=gene856;Dbxref=NCBI_GP:AID77872.1;Name=AID77872.1;gbkey=CDS;product=membrane protein;protein_id=AID77872.1;transl_table=11
ECOLIN_04395:glutaredoxin	ECOLIN_04395	40.4089	2692.78	206.918	5.82095	0.278156	3.04529e-97	3.42464e-95	2.22921	0.282714	3.14433e-15	3.68717e-14	ECOLIN_04395	ID=gene857;Name=ECOLIN_04395;gbkey=Gene;gene_biotype=protein_coding;locus_tag=ECOLIN_04395;ID=cds813;Parent=gene857;Dbxref=NCBI_GP:AID77873.1;Name=AID77873.1;Note=functions as an electron carrier in the glutathione-dependent synthesis of deoxyribonucleotides by the enzyme ribonucleotide reductase%3B also involved in reducing some disulfides in a coupled system with glutathione reductase;gbkey=CDS…
ECOLIN_04400:hypothetical protein	ECOLIN_04400	87.8054	131.392	116.538	0.56703	0.193549	0.00339347	0.00593677	0.388644	0.195631	0.0469654	0.0822515	ECOLIN_04400	ID=gene858;Name=ECOLIN_04400;gbkey=Gene;gene_biotype=protein_coding;locus_tag=ECOLIN_04400;ID=cds814;Parent=gene858;Dbxref=NCBI_GP:AID77874.1;Name=AID77874.1;Note=YbjC%3B located in the same operon as the nfsA gene%3B member of the soxRS regulon which mediates in part the increased levels of superoxide in response to oxidative stress%3B induced by paraquat%3B regulated by SoxS%3B unknown function…
ECOLIN_04405:nitroreductase A	ECOLIN_04405	283.241	508.528	569.743	0.836542	0.1289	8.59294e-11	3.06266e-10	0.998301	0.128581	8.22927e-15	9.257e-14	ECOLIN_04405	ID=gene859;Name=ECOLIN_04405;gbkey=Gene;gene_biotype=protein_coding;locus_tag=ECOLIN_04405;ID=cds815;Parent=gene859;Dbxref=NCBI_GP:AID77875.1;Name=AID77875.1;Note=NADPH-dependent%3B oxygen-insensitive%3B catalyzes the reduction of nitroaromatic compounds;gbkey=CDS;product=nitroreductase A;protein_id=AID77875.1;transl_table=11
ECOLIN_04410:ribosomal protein S6 modification protein	ECOLIN_04410	343.554	305.326	380.164	-0.171022	0.170833	0.316775	0.37398	0.143645	0.169899	0.397847	0.494648	ECOLIN_04410	ID=gene860;Name=ECOLIN_04410;gbkey=Gene;gene_biotype=protein_coding;locus_tag=ECOLIN_04410;ID=cds816;Parent=gene860;Dbxref=NCBI_GP:AID77876.1;Name=AID77876.1;Note=responsible for the addition of glutamate residues to the C-terminus of ribosomal protein S6;gbkey=CDS;product=ribosomal protein S6 modification protein;protein_id=AID77876.1;transl_table=11
ECOLIN_04415:hypothetical protein	ECOLIN_04415	964.851	547.662	889.692	-0.808643	0.160574	4.75454e-07	1.27781e-06	-0.115677	0.159347	0.467875	0.560818	ECOLIN_04415	ID=gene861;Name=ECOLIN_04415;gbkey=Gene;gene_biotype=protein_coding;locus_tag=ECOLIN_04415;ID=cds817;Parent=gene861;Dbxref=NCBI_GP:AID77877.1;Name=AID77877.1;gbkey=CDS;product=hypothetical protein;protein_id=AID77877.1;transl_table=11
ECOLIN_04420:spermidine/putrescine ABC transporter substrate-binding protein	ECOLIN_04420	856.28	980.632	1352.47	0.19333	0.124684	0.121008	0.159816	0.652132	0.124072	1.47178e-07	6.93618e-07	ECOLIN_04420	ID=gene862;Name=ECOLIN_04420;gbkey=Gene;gene_biotype=protein_coding;locus_tag=ECOLIN_04420;ID=cds818;Parent=gene862;Dbxref=NCBI_GP:AID77878.1;Name=AID77878.1;gbkey=CDS;product=spermidine/putrescine ABC transporter substrate-binding protein;protein_id=AID77878.1;transl_table=11
ECOLIN_04425:putrescine transporter ATP-binding subunit	ECOLIN_04425	346.199	389.339	613.16	0.163732	0.161019	0.309223	0.36676	0.807907	0.159402	4.01258e-07	1.77654e-06	potG	ID=gene863;Name=potG;gbkey=Gene;gene=potG;gene_biotype=protein_coding;locus_tag=ECOLIN_04425;ID=cds819;Parent=gene863;Dbxref=NCBI_GP:AID77879.1;Name=AID77879.1;Note=part of the PotFGHI ATP-dependent putrescine transporter;gbkey=CDS;gene=potG;product=putrescine transporter ATP-binding subunit;protein_id=AID77879.1;transl_table=11
ECOLIN_04430:spermidine/putrescine ABC transporter permease	ECOLIN_04430	205.686	212.23	319.953	0.0417552	0.155039	0.787683	0.822074	0.623142	0.152213	4.24195e-05	0.000140233	ECOLIN_04430	ID=gene864;Name=ECOLIN_04430;gbkey=Gene;gene_biotype=protein_coding;locus_tag=ECOLIN_04430;ID=cds820;Parent=gene864;Dbxref=NCBI_GP:AID77880.1;Name=AID77880.1;gbkey=CDS;product=spermidine/putrescine ABC transporter permease;protein_id=AID77880.1;transl_table=11
ECOLIN_04435:spermidine/putrescine ABC transporter permease	ECOLIN_04435	268.878	286.853	447.586	0.0895538	0.176377	0.611634	0.663839	0.719282	0.174433	3.73071e-05	0.000124157	ECOLIN_04435	ID=gene865;Name=ECOLIN_04435;gbkey=Gene;gene_biotype=protein_coding;locus_tag=ECOLIN_04435;ID=cds821;Parent=gene865;Dbxref=NCBI_GP:AID77881.1;Name=AID77881.1;gbkey=CDS;product=spermidine/putrescine ABC transporter permease;protein_id=AID77881.1;transl_table=11
ECOLIN_04440:membrane protein	ECOLIN_04440	167.257	140.625	145.873	-0.251682	0.174163	0.14843	0.192337	-0.193606	0.174178	0.266335	0.35674	ECOLIN_04440	ID=gene866;Name=ECOLIN_04440;gbkey=Gene;gene_biotype=protein_coding;locus_tag=ECOLIN_04440;ID=cds822;Parent=gene866;Dbxref=NCBI_GP:AID77882.1;Name=AID77882.1;gbkey=CDS;product=membrane protein;protein_id=AID77882.1;transl_table=11
ECOLIN_04445:23S rRNA methyltransferase	ECOLIN_04445	987.203	387.239	522.782	-1.32211	0.210114	3.12738e-10	1.06795e-09	-0.897013	0.209318	1.82406e-05	6.42751e-05	rumB	ID=gene867;Name=rumB;gbkey=Gene;gene=rumB;gene_biotype=protein_coding;locus_tag=ECOLIN_04445;ID=cds823;Parent=gene867;Dbxref=NCBI_GP:AID77883.1;Name=AID77883.1;Note=RNA uridine methyltransferase B%3B catalyzes the formation of 5-methyl-uridine at position 747 in 23S rRNA;gbkey=CDS;gene=rumB;product=23S rRNA methyltransferase;protein_id=AID77883.1;transl_table=11
ECOLIN_04450:arginine ABC transporter substrate-binding protein	ECOLIN_04450	5936.91	5239.92	7126.61	-0.143723	0.572198	0.801677	0.833971	0.211452	0.572191	0.711719	0.777046	ECOLIN_04450	ID=gene868;Name=ECOLIN_04450;gbkey=Gene;gene_biotype=protein_coding;locus_tag=ECOLIN_04450;ID=cds824;Parent=gene868;Dbxref=NCBI_GP:AID77884.1;Name=AID77884.1;Note=with ArtPMQI is involved in arginine transport;gbkey=CDS;product=arginine ABC transporter substrate-binding protein;protein_id=AID77884.1;transl_table=11
ECOLIN_04455:arginine transporter permease subunit ArtM	ECOLIN_04455	2049.13	161.639	762.912	-3.526	0.27171	1.6508e-38	2.5974e-37	-1.37451	0.267133	2.66927e-07	1.21202e-06	artM	ID=gene869;Name=artM;gbkey=Gene;gene=artM;gene_biotype=protein_coding;locus_tag=ECOLIN_04455;ID=cds825;Parent=gene869;Dbxref=NCBI_GP:AID77885.1;Name=AID77885.1;Note=with ArtPQJI acts to transport arginine across the inner membrane;gbkey=CDS;gene=artM;product=arginine transporter permease subunit ArtM;protein_id=AID77885.1;transl_table=11
ECOLIN_04460:arginine transporter permease subunit ArtQ	ECOLIN_04460	2026.06	167.267	846.069	-3.43711	0.294841	2.10073e-31	2.3057e-30	-1.20621	0.29087	3.37003e-05	0.000113062	ECOLIN_04460	ID=gene870;Name=ECOLIN_04460;gbkey=Gene;gene_biotype=protein_coding;locus_tag=ECOLIN_04460;ID=cds826;Parent=gene870;Dbxref=NCBI_GP:AID77886.1;Name=AID77886.1;Note=with ArtPMJI transports arginine across the inner membrane;gbkey=CDS;product=arginine transporter permease subunit ArtQ;protein_id=AID77886.1;transl_table=11
ECOLIN_04465:arginine ABC transporter substrate-binding protein	ECOLIN_04465	2770.62	693.55	1475.96	-1.93703	0.245724	3.1975e-15	1.50978e-14	-0.880981	0.244913	0.000321753	0.000928472	ECOLIN_04465	ID=gene871;Name=ECOLIN_04465;gbkey=Gene;gene_biotype=protein_coding;locus_tag=ECOLIN_04465;ID=cds827;Parent=gene871;Dbxref=NCBI_GP:AID77887.1;Name=AID77887.1;Note=with ArtPMQI is involved in arginine transport;gbkey=CDS;product=arginine ABC transporter substrate-binding protein;protein_id=AID77887.1;transl_table=11
ECOLIN_04470:arginine ABC transporter ATP-binding protein	ECOLIN_04470	2127.28	303.193	880.017	-2.68464	0.295664	1.08544e-19	6.52577e-19	-1.21785	0.293892	3.41476e-05	0.000114331	ECOLIN_04470	ID=gene872;Name=ECOLIN_04470;gbkey=Gene;gene_biotype=protein_coding;locus_tag=ECOLIN_04470;ID=cds828;Parent=gene872;Dbxref=NCBI_GP:AID77888.1;Name=AID77888.1;gbkey=CDS;product=arginine ABC transporter ATP-binding protein;protein_id=AID77888.1;transl_table=11
ECOLIN_04475:lipoprotein	ECOLIN_04475	276.749	755.528	809.607	1.42921	0.161385	8.29941e-19	4.73762e-18	1.52731	0.161323	2.86811e-21	5.89266e-20	ECOLIN_04475	ID=gene873;Name=ECOLIN_04475;gbkey=Gene;gene_biotype=protein_coding;locus_tag=ECOLIN_04475;ID=cds829;Parent=gene873;Dbxref=NCBI_GP:AID77889.1;Name=AID77889.1;Note=induced during stationary phase and by acivicin (a glutamine analog)%3B regulated by Lrp and RpoS;gbkey=CDS;product=lipoprotein;protein_id=AID77889.1;transl_table=11
ECOLIN_04480:hypothetical protein	ECOLIN_04480	125.623	509.733	276.674	1.96675	0.226465	3.80166e-18	2.1002e-17	1.10161	0.228747	1.46585e-06	6.03829e-06	ECOLIN_04480	ID=gene874;Name=ECOLIN_04480;gbkey=Gene;gene_biotype=protein_coding;locus_tag=ECOLIN_04480;ID=cds830;Parent=gene874;Dbxref=NCBI_GP:AID77890.1;Name=AID77890.1;gbkey=CDS;product=hypothetical protein;protein_id=AID77890.1;transl_table=11
ECOLIN_04485:N-acetylmuramoyl-L-alanine amidase amid	ECOLIN_04485	312.942	618.551	426.915	0.963332	0.195704	8.54913e-07	2.25139e-06	0.43527	0.196947	0.0270992	0.0509212	ECOLIN_04485	ID=gene875;Name=ECOLIN_04485;gbkey=Gene;gene_biotype=protein_coding;locus_tag=ECOLIN_04485;ID=cds831;Parent=gene875;Dbxref=NCBI_GP:AID77891.1;Name=AID77891.1;Note=catalyzes the cleavage of the bond between muamic acid and l-alanine;gbkey=CDS;product=N-acetylmuramoyl-L-alanine amidase amid;protein_id=AID77891.1;transl_table=11
ECOLIN_04490:hypothetical protein	ECOLIN_04490	516.211	271.948	441.114	-0.919327	0.136716	1.76398e-11	6.59934e-11	-0.226302	0.133757	0.0906675	0.144858	ECOLIN_04490	ID=gene876;Name=ECOLIN_04490;gbkey=Gene;gene_biotype=protein_coding;locus_tag=ECOLIN_04490;ID=cds832;Parent=gene876;Dbxref=NCBI_GP:AID77892.1;Name=AID77892.1;gbkey=CDS;product=hypothetical protein;protein_id=AID77892.1;transl_table=11
ECOLIN_04495:hypothetical protein	ECOLIN_04495	759.792	439.43	654.228	-0.781307	0.16007	1.05535e-06	2.75443e-06	-0.214499	0.158793	0.176756	0.254734	ECOLIN_04495	ID=gene877;Name=ECOLIN_04495;gbkey=Gene;gene_biotype=protein_coding;locus_tag=ECOLIN_04495;ID=cds833;Parent=gene877;Dbxref=NCBI_GP:AID77893.1;Name=AID77893.1;gbkey=CDS;product=hypothetical protein;protein_id=AID77893.1;transl_table=11
ECOLIN_04500:threonine aldolase	ECOLIN_04500	1187.88	1309.59	1340.79	0.138467	0.150572	0.357779	0.415626	0.171649	0.150604	0.254396	0.343617	ECOLIN_04500	ID=gene878;Name=ECOLIN_04500;gbkey=Gene;gene_biotype=protein_coding;locus_tag=ECOLIN_04500;ID=cds834;Parent=gene878;Dbxref=NCBI_GP:AID77894.1;Name=AID77894.1;Note=low- specificity%3B catalyzes the formation of acetaldehyde and glycine from L-threonine%3B acts on L-threonine%2C L-allo-threonine%2C L-threo-phenylserine%2C and L-erythro-phenylserine;gbkey=CDS;product=threonine aldolase;protein_id=AI…
ECOLIN_04505:pyruvate dehydrogenase	ECOLIN_04505	89.898	613.575	1322.66	2.71608	0.192928	5.17205e-45	1.10842e-43	3.80733	0.191623	7.57669e-88	1.71233e-85	ECOLIN_04505	ID=gene879;Name=ECOLIN_04505;gbkey=Gene;gene_biotype=protein_coding;locus_tag=ECOLIN_04505;ID=cds835;Parent=gene879;Dbxref=NCBI_GP:AID77895.1;Name=AID77895.1;Note=catalyzes the formation of acetate from pyruvate;gbkey=CDS;product=pyruvate dehydrogenase;protein_id=AID77895.1;transl_table=11
ECOLIN_04510:HCP oxidoreductase	ECOLIN_04510	59.0946	1084.21	583.584	4.10293	0.205132	5.35051e-89	5.11591e-87	3.22113	0.20639	6.51834e-55	6.89557e-53	ECOLIN_04510	ID=gene880;Name=ECOLIN_04510;gbkey=Gene;gene_biotype=protein_coding;locus_tag=ECOLIN_04510;ID=cds836;Parent=gene880;Dbxref=NCBI_GP:AID77896.1;Name=AID77896.1;gbkey=CDS;product=HCP oxidoreductase;protein_id=AID77896.1;transl_table=11
ECOLIN_04515:hydroxylamine reductase	ECOLIN_04515	93.9023	2445.58	1166.96	4.58983	0.214255	8.28957e-102	1.08463e-99	3.54235	0.214922	4.9416e-61	6.64044e-59	ECOLIN_04515	ID=gene881;Name=ECOLIN_04515;gbkey=Gene;gene_biotype=protein_coding;locus_tag=ECOLIN_04515;ID=cds837;Parent=gene881;Dbxref=NCBI_GP:AID77897.1;Name=AID77897.1;gbkey=CDS;product=hydroxylamine reductase;protein_id=AID77897.1;transl_table=11
ECOLIN_04520:membrane protein	ECOLIN_04520	832.848	184.156	405.018	-2.15263	0.157864	2.4458e-42	4.67712e-41	-1.02673	0.152368	1.60068e-11	1.23007e-10	ECOLIN_04520	ID=gene882;Name=ECOLIN_04520;gbkey=Gene;gene_biotype=protein_coding;locus_tag=ECOLIN_04520;ID=cds838;Parent=gene882;Dbxref=NCBI_GP:AID77898.1;Name=AID77898.1;gbkey=CDS;product=membrane protein;protein_id=AID77898.1;transl_table=11
ECOLIN_04535:porin	ECOLIN_04535	252.893	675.529	754.339	1.38698	0.202578	7.55912e-12	2.9e-11	1.5426	0.202441	2.53691e-14	2.74577e-13	ECOLIN_04535	ID=gene883;Name=ECOLIN_04535;gbkey=Gene;gene_biotype=protein_coding;locus_tag=ECOLIN_04535;ID=cds839;Parent=gene883;Dbxref=NCBI_GP:AID77899.1;Name=AID77899.1;Note=porin involved in osmoregulation allowing water to move into and out of the cell in response to osmotic pressure;gbkey=CDS;product=porin;protein_id=AID77899.1;transl_table=11
ECOLIN_04545:hypothetical protein	ECOLIN_04545	972.597	1572.95	1219.08	0.684186	0.160613	2.04568e-05	4.73075e-05	0.320701	0.161028	0.046416	0.0813753	ECOLIN_04545	ID=gene884;Name=ECOLIN_04545;gbkey=Gene;gene_biotype=protein_coding;locus_tag=ECOLIN_04545;ID=cds840;Parent=gene884;Dbxref=NCBI_GP:AID77900.1;Name=AID77900.1;gbkey=CDS;product=hypothetical protein;protein_id=AID77900.1;transl_table=11
ECOLIN_04550:hypothetical protein	ECOLIN_04550	4702.43	8279.04	6233.71	0.811556	0.102061	1.84062e-15	8.78268e-15	0.404333	0.102205	7.61819e-05	0.000243117	ECOLIN_04550	ID=gene885;Name=ECOLIN_04550;gbkey=Gene;gene_biotype=protein_coding;locus_tag=ECOLIN_04550;ID=cds841;Parent=gene885;Dbxref=NCBI_GP:AID77901.1;Name=AID77901.1;gbkey=CDS;product=hypothetical protein;protein_id=AID77901.1;transl_table=11
ECOLIN_04555:macrolide transporter	ECOLIN_04555	488.476	505.562	451.535	0.0443187	0.128747	0.730672	0.769682	-0.115459	0.129531	0.372736	0.46882	ECOLIN_04555	ID=gene886;Name=ECOLIN_04555;gbkey=Gene;gene_biotype=protein_coding;locus_tag=ECOLIN_04555;ID=cds842;Parent=gene886;Dbxref=NCBI_GP:AID77902.1;Name=AID77902.1;Note=confers macrolide resistance via active drug efflux;gbkey=CDS;product=macrolide transporter;protein_id=AID77902.1;transl_table=11
ECOLIN_04565:stationary phase/starvation inducible regulatory protein CspD	ECOLIN_04565	950.039	3095.84	3055.44	1.68906	0.128219	1.24989e-39	2.11376e-38	1.67025	0.128264	9.17901e-39	6.1673e-37	ECOLIN_04565	ID=gene888;Name=ECOLIN_04565;gbkey=Gene;gene_biotype=protein_coding;locus_tag=ECOLIN_04565;ID=cds843;Parent=gene888;Dbxref=NCBI_GP:AID77903.1;Name=AID77903.1;Note=inhibits DNA replication at both initiation and elongation steps%3B stationary phase and starvation inducible;gbkey=CDS;product=stationary phase/starvation inducible regulatory protein CspD;protein_id=AID77903.1;transl_table=11
ECOLIN_04570:Clp protease ClpS	ECOLIN_04570	583.347	1694.6	871.535	1.51515	0.178123	1.79757e-17	9.58961e-17	0.569202	0.179138	0.00148576	0.00375176	clpS	ID=gene889;Name=clpS;gbkey=Gene;gene=clpS;gene_biotype=protein_coding;locus_tag=ECOLIN_04570;ID=cds844;Parent=gene889;Dbxref=NCBI_GP:AID77904.1;Name=AID77904.1;Note=involved in the modulation of the specificity of the ClpAP-mediated ATP-dependent protein degradation%3B binds to the N-terminal domain of the chaperone ClpA;gbkey=CDS;gene=clpS;product=Clp protease ClpS;protein_id=AID77904.1;transl_t…
ECOLIN_04575:Clp protease ClpX	ECOLIN_04575	8266.7	92847	43858.2	3.44339	0.162195	5.05571e-100	6.13098e-98	2.37542	0.16222	1.48821e-48	1.25414e-46	clpA	ID=gene890;Name=clpA;gbkey=Gene;gene=clpA;gene_biotype=protein_coding;locus_tag=ECOLIN_04575;ID=cds845;Parent=gene890;Dbxref=NCBI_GP:AID77905.1;Name=AID77905.1;Note=ATPase and specificity subunit of the ClpA-ClpP ATP dependent serine protease%3B directs protease to specific substrates;gbkey=CDS;gene=clpA;product=Clp protease ClpX;protein_id=AID77905.1;transl_table=11
ECOLIN_04585:tRNA-Ser	ECOLIN_04585	404.315	104.771	193.249	-1.90593	0.218072	2.33333e-18	1.31088e-17	-1.03995	0.212664	1.00778e-06	4.24632e-06	ECOLIN_04585	ID=gene891;Name=ECOLIN_04585;gbkey=Gene;gene_biotype=tRNA;locus_tag=ECOLIN_04585;ID=rna23;Parent=gene891;anticodon=(pos:complement(952740..952742));gbkey=tRNA;product=tRNA-Ser
ECOLIN_04590:translation initiation factor IF-1	ECOLIN_04590	3408.54	529.664	1207.49	-2.6533	0.1595	3.87743e-62	1.76973e-60	-1.47866	0.157571	6.34622e-21	1.23739e-19	ECOLIN_04590	ID=gene892;Name=ECOLIN_04590;gbkey=Gene;gene_biotype=protein_coding;locus_tag=ECOLIN_04590;ID=cds846;Parent=gene892;Dbxref=NCBI_GP:AID77906.1;Name=AID77906.1;gbkey=CDS;product=translation initiation factor IF-1;protein_id=AID77906.1;transl_table=11
ECOLIN_04595:leucyl/phenylalanyl-tRNA--protein transferase	ECOLIN_04595	313.533	190.604	276.645	-0.70468	0.191224	0.000228613	0.000473808	-0.178039	0.188978	0.346134	0.442184	aat	ID=gene893;Name=aat;gbkey=Gene;gene=aat;gene_biotype=protein_coding;locus_tag=ECOLIN_04595;ID=cds847;Parent=gene893;Dbxref=NCBI_GP:AID77907.1;Name=AID77907.1;Note=leucyltransferase%3B phenylalanyltransferse%3B functions in the N-end rule pathway%3B transfers Leu%2C Phe%2C Met%2C from aminoacyl-tRNAs to N-terminal of proteins with Arg or Lys;gbkey=CDS;gene=aat;product=leucyl/phenylalanyl-tRNA--pro…
ECOLIN_04600:amino acid ABC transporter permease	ECOLIN_04600	1217.42	736.297	1135.89	-0.718702	0.145265	7.51631e-07	1.99206e-06	-0.0996825	0.144345	0.489826	0.580275	ECOLIN_04600	ID=gene894;Name=ECOLIN_04600;gbkey=Gene;gene_biotype=protein_coding;locus_tag=ECOLIN_04600;ID=cds848;Parent=gene894;Dbxref=NCBI_GP:AID77908.1;Name=AID77908.1;Note=in Escherichia coli the CydCD ABC transporter exports cysteine and glutathione into the periplasm in order to maintain redox balance%3B important for cytochrome bd and c;gbkey=CDS;product=amino acid ABC transporter permease;protein_id=A…
ECOLIN_04605:amino acid ABC transporter permease	ECOLIN_04605	1150.66	495.655	785.793	-1.20545	0.133226	1.45413e-19	8.66898e-19	-0.547114	0.131638	3.2358e-05	0.000109148	ECOLIN_04605	ID=gene895;Name=ECOLIN_04605;gbkey=Gene;gene_biotype=protein_coding;locus_tag=ECOLIN_04605;ID=cds849;Parent=gene895;Dbxref=NCBI_GP:AID77909.1;Name=AID77909.1;Note=in Escherichia coli the CydCD ABC transporter exports cysteine and glutathione into the periplasm in order to maintain redox balance%3B important for cytochrome bd and c;gbkey=CDS;product=amino acid ABC transporter permease;protein_id=A…
[truncated: 4,099 more rows]
